# Supplementary material for: 9-(4-Hy­droxy-3-meth­oxy­phen­yl)-3,3,6,6-tetra­methyl-3,4,5,6-tetra­hydro-9H-xanthene-1,8(2H,7H)-dione
Source: Acta Crystallogr Sect E Struct Rep Online. 2010 Jun 5;66(Pt 7):o1538–9. doi: 10.1107/S1600536810020258 (PMC3007007; doi:10.1107/S1600536810020258)
Supplement: Supplementary file 1 [file e-66-o1538-sup1.cif]

##############################################################################
###                                                                        ###
###        Electronic paper (Acta Crystallographica Section E)             ###
###                                                                        ###
##############################################################################
#                                                                            #
# This CIF contains the data in a paper accepted for publication in Acta     #
# Crystallographica Section E. It conforms to the requirements of Notes      #
# for Authors for Section E, and has been peer reviewed under the auspices   #
# of the IUCr Commission on Journals.                                        #
#                                                                            #
# Full details of the Crystallographic Information File format               #
# are given in the paper "The Crystallographic Information File (CIF):       #
# a New Standard Archive File for Crystallography" by S. R. Hall, F. H.      #
# Allen and I. D. Brown [Acta Cryst. (1991), A47, 655-685].                  #
#                                                                            #
# The current version of the core CIF dictionary is obtainable from          #
# ftp://ftp.iucr.org/pub/cif_core.dic. The current version number is 2.4.    #
#                                                                            #
# Software is freely available for graphical display of the structure(s) in  #
# this CIF.  For information consult the CIF home page http://www.iucr.org/  #
# cif/home.html                                                              #
#                                                                            #
# This file may be used for bona fide research purposes within the           #
# scientific community so long as proper attribution is given to the journal # 
# article from which it was obtained.                                        #
#                                                                            #
##############################################################################
                                             
data_global
_audit_creation_method     'form.cif (version 2.0)'
_journal_data_validation_number     ?
_journal_date_recd_electronic     2010-05-17
_journal_date_accepted     2010-05-28
_journal_name_full     'Acta Crystallographica, Section E'
_journal_year     2010
_journal_volume     66
_journal_issue      7
_journal_page_first     o1538
_journal_page_last     o1539
_journal_paper_category     QO
_journal_coeditor_code     RZ2454
_publ_contact_author_name     'Prof. Fun, Hoong-Kun'
_publ_contact_author_address
;
      X-ray Crystallography Unit
      School of Physics
      Universiti Sains Malaysia
      11800 USM, Penang
      MALAYSIA
;
_publ_contact_author_email     'hkfun@usm.my'
_publ_contact_author_fax     '604 6579150'
_publ_contact_author_phone     '604 6533652'
_publ_section_title
;\
9-(4-Hydroxy-3-methoxyphenyl)-3,3,6,6-tetramethyl-3,4,5,6-tetrahydro-9<i>H</i>-\
xanthene-1,8(2<i>H</i>,7<i>H</i>)-dione
;
loop_
    _publ_author_name
    _publ_author_footnote
    _publ_author_address
    'Noorhafizah Hasanudin' ?
;
      School of Pharmaceutical Sciences
      Universiti Sains Malaysia
      11800 USM, Penang
      Malaysia
;
    'Abdul Rahim, Aisyah Saad '
;
       Additional correspondence author, e-mail: aisyah@usm.my.
;
;
      School of Pharmaceutical Sciences
      Universiti Sains Malaysia
      11800 USM, Penang
      Malaysia
;
    'Nornisah Mohamed' ?
;
      School of Pharmaceutical Sciences
      Universiti Sains Malaysia
      11800 USM, Penang
      Malaysia
;
    'Ching Kheng Quah'
;
      Thomson Reuters ResearcherID: A-5525-2009.
;
;
      X-ray Crystallography Unit
      School of Physics
      Universiti Sains Malaysia
      11800 USM, Penang
      Malaysia
;
    'Hoong-Kun Fun'
;
      Thomson Reuters ResearcherID: A-3561-2009.
;
;     X-ray Crystallography Unit
      School of Physics
      Universiti Sains Malaysia
      11800 USM, Penang
      Malaysia
;
data_I
_audit_creation_method     SHELXL-97
_chemical_name_systematic
;
9-(4-Hydroxy-3-methoxyphenyl)-3,3,6,6-tetramethyl-3,4,5,6-tetrahydro-
9<i>H</i>-xanthene-1,8(2<i>H</i>,7<i>H</i>)-dione
;
_chemical_name_common     ?
_chemical_formula_moiety     'C24 H28 O5'
_chemical_formula_sum     'C24 H28 O5'
_chemical_formula_iupac     'C24 H28 O5'
_chemical_formula_weight     396.46
_chemical_melting_point     ?
_symmetry_cell_setting     orthorhombic
_symmetry_space_group_name_H-M     'P b c a'
_symmetry_space_group_name_Hall     '-P 2ac 2ab'
loop_
    _symmetry_equiv_pos_as_xyz
    'x, y, z'
    '-x+1/2, -y, z+1/2'
    '-x, y+1/2, -z+1/2'
    'x+1/2, -y+1/2, -z'
    '-x, -y, -z'
    'x-1/2, y, -z-1/2'
    'x, -y-1/2, z-1/2'
    '-x-1/2, y-1/2, z'
_cell_length_a     11.4861(10)
_cell_length_b     11.8659(11)
_cell_length_c     30.087(3)
_cell_angle_alpha     90.00
_cell_angle_beta     90.00
_cell_angle_gamma     90.00
_cell_volume     4100.6(6)
_cell_formula_units_Z     8
_cell_measurement_reflns_used     5544
_cell_measurement_theta_min     2.23
_cell_measurement_theta_max     31.40
_cell_measurement_temperature     100
_exptl_crystal_description     'block'
_exptl_crystal_colour     'colourless'
_exptl_crystal_size_max     0.345
_exptl_crystal_size_mid     0.30
_exptl_crystal_size_min     0.244
_exptl_crystal_density_diffrn     1.284
_exptl_crystal_density_meas     ?
_exptl_crystal_density_method     'not measured'
_exptl_crystal_F_000     1696
_exptl_absorpt_coefficient_mu     0.089
_exptl_absorpt_correction_type     multi-scan
_exptl_absorpt_process_details     '(<i>SADABS</i>; Bruker, 2009)'
_exptl_absorpt_correction_T_min     0.9700
_exptl_absorpt_correction_T_max     0.9786
_exptl_special_details
;
The crystal was placed in the cold stream of an Oxford Cyrosystems Cobra
open-flow nitrogen cryostat (Cosier & Glazer, 1986) operating at 100.0 (1) K.
;
_diffrn_ambient_temperature     100
_diffrn_radiation_type     MoK\a
_diffrn_radiation_wavelength     0.71073
_diffrn_radiation_source     'fine-focus sealed tube'
_diffrn_radiation_monochromator     graphite
_diffrn_measurement_device_type
;
Bruker APEXII DUO CCD area-detector diffractometer
;
_diffrn_measurement_method     '\f and \w scans'
_diffrn_detector_area_resol_mean     ?
_diffrn_reflns_number     26584
_diffrn_reflns_av_R_equivalents     0.0461
_diffrn_reflns_av_sigmaI/netI     0.0403
_diffrn_reflns_theta_min     2.23
_diffrn_reflns_theta_max     30.00
_diffrn_reflns_theta_full     30.00
_diffrn_measured_fraction_theta_max     0.997
_diffrn_measured_fraction_theta_full     0.997
_diffrn_reflns_limit_h_min     -16
_diffrn_reflns_limit_h_max     12
_diffrn_reflns_limit_k_min     -16
_diffrn_reflns_limit_k_max     16
_diffrn_reflns_limit_l_min     -20
_diffrn_reflns_limit_l_max     42
_diffrn_standards_number     0
_diffrn_standards_interval_count     .
_diffrn_standards_interval_time     .
_diffrn_standards_decay_%     ?
_refine_special_details
;
Refinement of <i>F</i>^2^ against ALL reflections. The weighted <i>R</i>-factor
wR and goodness of fit <i>S</i> are based on <i>F</i>^2^, conventional
<i>R</i>-factors <i>R</i> are based on <i>F</i>, with <i>F</i> set to zero for
negative <i>F</i>^2^. The threshold expression of <i>F</i>^2^ >
\s(<i>F</i>^2^) is used only for calculating <i>R</i>-factors(gt) etc. and is
not relevant to the choice of reflections for refinement. <i>R</i>-factors
based on <i>F</i>^2^ are statistically about twice as large as those based on
<i>F</i>, and <i>R</i>- factors based on ALL data will be even larger.
;
_reflns_number_total     5972
_reflns_number_gt     4634
_reflns_threshold_expression     I>2\s(I)
_refine_ls_structure_factor_coef     Fsqd
_refine_ls_matrix_type     full
_refine_ls_R_factor_all     0.0648
_refine_ls_R_factor_gt     0.0447
_refine_ls_wR_factor_gt     0.1175
_refine_ls_wR_factor_ref     0.1360
_refine_ls_goodness_of_fit_ref     1.062
_refine_ls_restrained_S_all     1.062
_refine_ls_number_reflns     5972
_refine_ls_number_parameters     271
_refine_ls_number_restraints     0
_refine_ls_hydrogen_treatment     mixed
_refine_ls_weighting_scheme     calc
_refine_ls_weighting_details
         'calc w=1/[\s^2^(Fo^2^)+(0.0729P)^2^+0.8139P] where P=(Fo^2^+2Fc^2^)/3'
_atom_sites_solution_hydrogens     geom
_atom_sites_solution_primary     direct
_atom_sites_solution_secondary     difmap
_refine_ls_shift/su_max     0.001
_refine_ls_shift/su_max_lt     0.001
_refine_ls_shift/su_mean     0.000
_refine_diff_density_max     0.568
_refine_diff_density_min     -0.376
_refine_ls_extinction_method     none
_refine_ls_extinction_coef     ?
loop_
    _atom_type_symbol
    _atom_type_description
    _atom_type_scat_dispersion_real
    _atom_type_scat_dispersion_imag
    _atom_type_scat_source
    'C' 'C' 0.0033 0.0016
                         'International Tables Vol C Tables 4.2.6.8 and 6.1.1.4'
    'H' 'H' 0.0000 0.0000
                         'International Tables Vol C Tables 4.2.6.8 and 6.1.1.4'
    'O' 'O' 0.0106 0.0060
                         'International Tables Vol C Tables 4.2.6.8 and 6.1.1.4'
_computing_data_collection     'APEX2 (Bruker, 2009)'
_computing_cell_refinement     'SAINT (Bruker, 2009)'
_computing_data_reduction     'SAINT (Bruker, 2009)'
_computing_structure_solution     'SHELXTL (Sheldrick, 2008)'
_computing_structure_refinement     'SHELXTL (Sheldrick, 2008)'
_computing_molecular_graphics     'SHELXTL (Sheldrick, 2008)'
_computing_publication_material
;
SHELXTL (Sheldrick, 2008) and PLATON (Spek, 2009)
;
loop_
    _atom_site_type_symbol
    _atom_site_label
    _atom_site_fract_x
    _atom_site_fract_y
    _atom_site_fract_z
    _atom_site_U_iso_or_equiv
    _atom_site_adp_type
    _atom_site_calc_flag
    _atom_site_refinement_flags
    _atom_site_occupancy
    _atom_site_disorder_assembly
    _atom_site_disorder_group
    O O1 -0.28861(7) 0.40281(8) 0.37337(3) 0.01617(19) Uani d . 1 . .
    O O2 0.01386(8) 0.44676(8) 0.26832(3) 0.0228(2) Uani d . 1 . .
    O O3 -0.01627(8) 0.68315(9) 0.41472(4) 0.0257(2) Uani d . 1 . .
    O O4 0.35090(8) 0.35573(8) 0.36534(3) 0.0207(2) Uani d . 1 . .
    O O5 0.27890(8) 0.17322(8) 0.41056(4) 0.0225(2) Uani d . 1 . .
    C C1 -0.23302(10) 0.38185(10) 0.33355(4) 0.0146(2) Uani d . 1 . .
    C C2 -0.30172(10) 0.30335(11) 0.30502(4) 0.0170(2) Uani d . 1 . .
    H H2A -0.3616 0.3454 0.2895 0.020 Uiso calc R 1 . .
    H H2B -0.3398 0.2477 0.3236 0.020 Uiso calc R 1 . .
    C C3 -0.22358(11) 0.24318(11) 0.27099(4) 0.0190(3) Uani d . 1 . .
    C C4 -0.15068(12) 0.33410(12) 0.24770(5) 0.0215(3) Uani d . 1 . .
    H H4A -0.0983 0.2979 0.2268 0.026 Uiso calc R 1 . .
    H H4B -0.2023 0.3826 0.2308 0.026 Uiso calc R 1 . .
    C C5 -0.08000(11) 0.40592(10) 0.27917(4) 0.0171(2) Uani d . 1 . .
    C C6 -0.12984(10) 0.42841(10) 0.32340(4) 0.0142(2) Uani d . 1 . .
    C C7 -0.05937(10) 0.49443(10) 0.35702(4) 0.0142(2) Uani d . 1 . .
    H H7A -0.0228 0.5590 0.3423 0.017 Uiso calc R 1 . .
    C C8 -0.14118(10) 0.53630(10) 0.39271(4) 0.0143(2) Uani d . 1 . .
    C C9 -0.10776(11) 0.63245(11) 0.42079(4) 0.0172(2) Uani d . 1 . .
    C C10 -0.19236(11) 0.67093(11) 0.45628(5) 0.0195(3) Uani d . 1 . .
    H H10A -0.2428 0.7283 0.4438 0.023 Uiso calc R 1 . .
    H H10B -0.1487 0.7054 0.4803 0.023 Uiso calc R 1 . .
    C C11 -0.26798(11) 0.57635(11) 0.47544(4) 0.0185(3) Uani d . 1 . .
    C C12 -0.32808(11) 0.51647(11) 0.43638(4) 0.0182(3) Uani d . 1 . .
    H H12A -0.3646 0.4479 0.4471 0.022 Uiso calc R 1 . .
    H H12B -0.3888 0.5649 0.4247 0.022 Uiso calc R 1 . .
    C C13 -0.24524(10) 0.48756(10) 0.39991(4) 0.0145(2) Uani d . 1 . .
    C C14 0.03504(10) 0.41644(10) 0.37528(4) 0.0144(2) Uani d . 1 . .
    C C15 0.15186(10) 0.43068(10) 0.36324(4) 0.0150(2) Uani d . 1 . .
    H H15A 0.1742 0.4937 0.3470 0.018 Uiso calc R 1 . .
    C C16 0.23459(10) 0.35118(11) 0.37548(4) 0.0154(2) Uani d . 1 . .
    C C17 0.20159(11) 0.25532(10) 0.39955(4) 0.0163(2) Uani d . 1 . .
    C C18 0.08671(11) 0.24362(11) 0.41294(5) 0.0192(3) Uani d . 1 . .
    H H18A 0.0648 0.1820 0.4301 0.023 Uiso calc R 1 . .
    C C19 0.00419(11) 0.32338(11) 0.40088(5) 0.0186(3) Uani d . 1 . .
    H H19A -0.0726 0.3146 0.4100 0.022 Uiso calc R 1 . .
    C C20 -0.14395(12) 0.15751(11) 0.29401(5) 0.0253(3) Uani d . 1 . .
    H H20A -0.1906 0.1025 0.3092 0.038 Uiso calc R 1 . .
    H H20B -0.0951 0.1957 0.3151 0.038 Uiso calc R 1 . .
    H H20C -0.0963 0.1207 0.2722 0.038 Uiso calc R 1 . .
    C C21 -0.29993(13) 0.18345(13) 0.23661(5) 0.0291(3) Uani d . 1 . .
    H H21A -0.3498 0.1304 0.2514 0.044 Uiso calc R 1 . .
    H H21B -0.2513 0.1444 0.2157 0.044 Uiso calc R 1 . .
    H H21C -0.3465 0.2381 0.2212 0.044 Uiso calc R 1 . .
    C C22 -0.36133(12) 0.62585(14) 0.50611(5) 0.0282(3) Uani d . 1 . .
    H H22A -0.3246 0.6625 0.5308 0.042 Uiso calc R 1 . .
    H H22B -0.4107 0.5664 0.5168 0.042 Uiso calc R 1 . .
    H H22C -0.4072 0.6796 0.4899 0.042 Uiso calc R 1 . .
    C C23 -0.19191(13) 0.49357(13) 0.50166(5) 0.0280(3) Uani d . 1 . .
    H H23A -0.1551 0.5324 0.5259 0.042 Uiso calc R 1 . .
    H H23B -0.1334 0.4626 0.4824 0.042 Uiso calc R 1 . .
    H H23C -0.2396 0.4338 0.5131 0.042 Uiso calc R 1 . .
    C C24 0.39966(11) 0.46439(12) 0.35714(5) 0.0238(3) Uani d . 1 . .
    H H24A 0.4831 0.4594 0.3577 0.036 Uiso calc R 1 . .
    H H24B 0.3739 0.5160 0.3797 0.036 Uiso calc R 1 . .
    H H24C 0.3748 0.4908 0.3285 0.036 Uiso calc R 1 . .
    H H14O 0.3488(19) 0.1956(19) 0.4055(8) 0.047(6) Uiso d . 1 . .
loop_
    _atom_site_aniso_label
    _atom_site_aniso_U_11
    _atom_site_aniso_U_22
    _atom_site_aniso_U_33
    _atom_site_aniso_U_12
    _atom_site_aniso_U_13
    _atom_site_aniso_U_23
    O1 0.0129(4) 0.0191(4) 0.0165(4) -0.0030(3) 0.0024(3) -0.0032(3)
    O2 0.0224(5) 0.0237(5) 0.0223(5) -0.0030(4) 0.0075(4) 0.0022(4)
    O3 0.0185(5) 0.0247(5) 0.0339(6) -0.0067(4) 0.0031(4) -0.0047(4)
    O4 0.0105(4) 0.0246(5) 0.0272(5) 0.0030(3) 0.0023(3) 0.0053(4)
    O5 0.0165(5) 0.0195(5) 0.0315(5) 0.0044(4) -0.0038(4) 0.0044(4)
    C1 0.0140(5) 0.0146(5) 0.0152(5) 0.0022(4) 0.0005(4) 0.0006(4)
    C2 0.0153(5) 0.0179(5) 0.0179(6) -0.0010(4) -0.0009(4) -0.0017(5)
    C3 0.0214(6) 0.0169(6) 0.0187(6) -0.0027(5) 0.0022(5) -0.0026(5)
    C4 0.0263(7) 0.0216(6) 0.0166(6) -0.0029(5) 0.0036(5) -0.0008(5)
    C5 0.0205(6) 0.0143(5) 0.0166(6) 0.0021(4) 0.0024(5) 0.0028(5)
    C6 0.0132(5) 0.0135(5) 0.0159(5) 0.0021(4) 0.0003(4) 0.0024(4)
    C7 0.0106(5) 0.0146(5) 0.0173(6) 0.0004(4) 0.0012(4) 0.0017(4)
    C8 0.0114(5) 0.0148(5) 0.0166(5) 0.0015(4) -0.0001(4) 0.0015(4)
    C9 0.0144(5) 0.0166(5) 0.0206(6) 0.0004(4) -0.0021(5) 0.0007(5)
    C10 0.0165(6) 0.0202(6) 0.0219(6) -0.0002(5) -0.0008(5) -0.0049(5)
    C11 0.0155(5) 0.0237(6) 0.0163(6) -0.0008(5) 0.0010(5) -0.0023(5)
    C12 0.0127(5) 0.0229(6) 0.0191(6) -0.0005(4) 0.0017(4) -0.0036(5)
    C13 0.0119(5) 0.0161(5) 0.0156(5) 0.0006(4) -0.0011(4) -0.0001(5)
    C14 0.0116(5) 0.0152(5) 0.0164(5) 0.0014(4) -0.0005(4) -0.0004(4)
    C15 0.0129(5) 0.0156(5) 0.0164(5) -0.0004(4) 0.0002(4) 0.0008(4)
    C16 0.0112(5) 0.0199(6) 0.0151(5) 0.0013(4) -0.0007(4) -0.0016(5)
    C17 0.0141(5) 0.0177(6) 0.0171(6) 0.0026(4) -0.0031(4) -0.0001(5)
    C18 0.0169(6) 0.0173(6) 0.0235(6) -0.0005(4) -0.0003(5) 0.0043(5)
    C19 0.0130(5) 0.0193(6) 0.0235(6) -0.0002(4) 0.0016(5) 0.0028(5)
    C20 0.0260(7) 0.0145(6) 0.0354(8) 0.0013(5) 0.0065(6) 0.0001(6)
    C21 0.0334(8) 0.0288(7) 0.0252(7) -0.0090(6) 0.0034(6) -0.0102(6)
    C22 0.0221(7) 0.0409(8) 0.0216(7) -0.0028(6) 0.0033(5) -0.0115(6)
    C23 0.0301(7) 0.0339(8) 0.0200(7) 0.0016(6) -0.0021(6) 0.0045(6)
    C24 0.0143(6) 0.0272(7) 0.0298(7) -0.0045(5) 0.0002(5) -0.0047(6)
_geom_special_details
;
All esds (except the esd in the dihedral angle between two l.s. planes) are
estimated using the full covariance matrix. The cell esds are taken into
account individually in the estimation of esds in distances, angles and
torsion angles; correlations between esds in cell parameters are only used
when they are defined by crystal symmetry. An approximate (isotropic)
treatment of cell esds is used for estimating esds involving l.s. planes.
;
loop_
    _geom_bond_atom_site_label_1
    _geom_bond_atom_site_label_2
    _geom_bond_site_symmetry_2
    _geom_bond_distance
    _geom_bond_publ_flag
    O1 C13 . 1.3772(15) ?
    O1 C1 . 1.3802(14) ?
    O2 C5 . 1.2263(15) ?
    O3 C9 . 1.2246(15) ?
    O4 C16 . 1.3714(15) ?
    O4 C24 . 1.4272(17) ?
    O5 C17 . 1.3591(15) ?
    O5 H14O . 0.86(2) ?
    C1 C6 . 1.3427(17) ?
    C1 C2 . 1.4924(17) ?
    C2 C3 . 1.5372(18) ?
    C2 H2A . 0.9700 ?
    C2 H2B . 0.9700 ?
    C3 C21 . 1.5301(19) ?
    C3 C20 . 1.5329(19) ?
    C3 C4 . 1.5350(18) ?
    C4 C5 . 1.5106(19) ?
    C4 H4A . 0.9700 ?
    C4 H4B . 0.9700 ?
    C5 C6 . 1.4730(17) ?
    C6 C7 . 1.5140(17) ?
    C7 C8 . 1.5108(17) ?
    C7 C14 . 1.5278(16) ?
    C7 H7A . 0.9800 ?
    C8 C13 . 1.3454(16) ?
    C8 C9 . 1.4706(17) ?
    C9 C10 . 1.5143(18) ?
    C10 C11 . 1.5317(18) ?
    C10 H10A . 0.9700 ?
    C10 H10B . 0.9700 ?
    C11 C22 . 1.5317(18) ?
    C11 C23 . 1.5333(19) ?
    C11 C12 . 1.5370(18) ?
    C12 C13 . 1.4922(17) ?
    C12 H12A . 0.9700 ?
    C12 H12B . 0.9700 ?
    C14 C19 . 1.3922(18) ?
    C14 C15 . 1.4001(16) ?
    C15 C16 . 1.3886(17) ?
    C15 H15A . 0.9300 ?
    C16 C17 . 1.4007(18) ?
    C17 C18 . 1.3867(18) ?
    C18 C19 . 1.3877(18) ?
    C18 H18A . 0.9300 ?
    C19 H19A . 0.9300 ?
    C20 H20A . 0.9600 ?
    C20 H20B . 0.9600 ?
    C20 H20C . 0.9600 ?
    C21 H21A . 0.9600 ?
    C21 H21B . 0.9600 ?
    C21 H21C . 0.9600 ?
    C22 H22A . 0.9600 ?
    C22 H22B . 0.9600 ?
    C22 H22C . 0.9600 ?
    C23 H23A . 0.9600 ?
    C23 H23B . 0.9600 ?
    C23 H23C . 0.9600 ?
    C24 H24A . 0.9600 ?
    C24 H24B . 0.9600 ?
    C24 H24C . 0.9600 ?
loop_
    _geom_angle_atom_site_label_1
    _geom_angle_atom_site_label_2
    _geom_angle_atom_site_label_3
    _geom_angle_site_symmetry_1
    _geom_angle_site_symmetry_3
    _geom_angle
    _geom_angle_publ_flag
    C13 O1 C1 . . 117.88(9) ?
    C16 O4 C24 . . 117.15(10) ?
    C17 O5 H14O . . 110.3(15) ?
    C6 C1 O1 . . 122.11(11) ?
    C6 C1 C2 . . 126.34(11) ?
    O1 C1 C2 . . 111.55(10) ?
    C1 C2 C3 . . 111.36(10) ?
    C1 C2 H2A . . 109.4 ?
    C3 C2 H2A . . 109.4 ?
    C1 C2 H2B . . 109.4 ?
    C3 C2 H2B . . 109.4 ?
    H2A C2 H2B . . 108.0 ?
    C21 C3 C20 . . 109.88(12) ?
    C21 C3 C4 . . 109.24(11) ?
    C20 C3 C4 . . 110.30(11) ?
    C21 C3 C2 . . 109.31(11) ?
    C20 C3 C2 . . 110.83(11) ?
    C4 C3 C2 . . 107.22(10) ?
    C5 C4 C3 . . 113.79(11) ?
    C5 C4 H4A . . 108.8 ?
    C3 C4 H4A . . 108.8 ?
    C5 C4 H4B . . 108.8 ?
    C3 C4 H4B . . 108.8 ?
    H4A C4 H4B . . 107.7 ?
    O2 C5 C6 . . 120.71(12) ?
    O2 C5 C4 . . 121.91(12) ?
    C6 C5 C4 . . 117.36(11) ?
    C1 C6 C5 . . 118.29(11) ?
    C1 C6 C7 . . 122.20(11) ?
    C5 C6 C7 . . 119.31(10) ?
    C8 C7 C6 . . 108.21(10) ?
    C8 C7 C14 . . 112.65(10) ?
    C6 C7 C14 . . 107.84(10) ?
    C8 C7 H7A . . 109.4 ?
    C6 C7 H7A . . 109.4 ?
    C14 C7 H7A . . 109.4 ?
    C13 C8 C9 . . 118.22(11) ?
    C13 C8 C7 . . 121.72(11) ?
    C9 C8 C7 . . 120.07(10) ?
    O3 C9 C8 . . 121.30(12) ?
    O3 C9 C10 . . 120.51(12) ?
    C8 C9 C10 . . 118.14(11) ?
    C9 C10 C11 . . 114.09(11) ?
    C9 C10 H10A . . 108.7 ?
    C11 C10 H10A . . 108.7 ?
    C9 C10 H10B . . 108.7 ?
    C11 C10 H10B . . 108.7 ?
    H10A C10 H10B . . 107.6 ?
    C22 C11 C10 . . 110.04(11) ?
    C22 C11 C23 . . 109.54(12) ?
    C10 C11 C23 . . 109.87(11) ?
    C22 C11 C12 . . 108.88(10) ?
    C10 C11 C12 . . 107.80(11) ?
    C23 C11 C12 . . 110.68(11) ?
    C13 C12 C11 . . 112.46(10) ?
    C13 C12 H12A . . 109.1 ?
    C11 C12 H12A . . 109.1 ?
    C13 C12 H12B . . 109.1 ?
    C11 C12 H12B . . 109.1 ?
    H12A C12 H12B . . 107.8 ?
    C8 C13 O1 . . 122.80(11) ?
    C8 C13 C12 . . 125.88(11) ?
    O1 C13 C12 . . 111.32(10) ?
    C19 C14 C15 . . 118.86(11) ?
    C19 C14 C7 . . 119.92(10) ?
    C15 C14 C7 . . 120.94(11) ?
    C16 C15 C14 . . 120.35(12) ?
    C16 C15 H15A . . 119.8 ?
    C14 C15 H15A . . 119.8 ?
    O4 C16 C15 . . 125.52(12) ?
    O4 C16 C17 . . 114.24(11) ?
    C15 C16 C17 . . 120.23(11) ?
    O5 C17 C18 . . 118.62(12) ?
    O5 C17 C16 . . 122.09(11) ?
    C18 C17 C16 . . 119.28(11) ?
    C17 C18 C19 . . 120.37(12) ?
    C17 C18 H18A . . 119.8 ?
    C19 C18 H18A . . 119.8 ?
    C18 C19 C14 . . 120.78(12) ?
    C18 C19 H19A . . 119.6 ?
    C14 C19 H19A . . 119.6 ?
    C3 C20 H20A . . 109.5 ?
    C3 C20 H20B . . 109.5 ?
    H20A C20 H20B . . 109.5 ?
    C3 C20 H20C . . 109.5 ?
    H20A C20 H20C . . 109.5 ?
    H20B C20 H20C . . 109.5 ?
    C3 C21 H21A . . 109.5 ?
    C3 C21 H21B . . 109.5 ?
    H21A C21 H21B . . 109.5 ?
    C3 C21 H21C . . 109.5 ?
    H21A C21 H21C . . 109.5 ?
    H21B C21 H21C . . 109.5 ?
    C11 C22 H22A . . 109.5 ?
    C11 C22 H22B . . 109.5 ?
    H22A C22 H22B . . 109.5 ?
    C11 C22 H22C . . 109.5 ?
    H22A C22 H22C . . 109.5 ?
    H22B C22 H22C . . 109.5 ?
    C11 C23 H23A . . 109.5 ?
    C11 C23 H23B . . 109.5 ?
    H23A C23 H23B . . 109.5 ?
    C11 C23 H23C . . 109.5 ?
    H23A C23 H23C . . 109.5 ?
    H23B C23 H23C . . 109.5 ?
    O4 C24 H24A . . 109.5 ?
    O4 C24 H24B . . 109.5 ?
    H24A C24 H24B . . 109.5 ?
    O4 C24 H24C . . 109.5 ?
    H24A C24 H24C . . 109.5 ?
    H24B C24 H24C . . 109.5 ?
loop_
    _geom_torsion_atom_site_label_1
    _geom_torsion_atom_site_label_2
    _geom_torsion_atom_site_label_3
    _geom_torsion_atom_site_label_4
    _geom_torsion_site_symmetry_1
    _geom_torsion_site_symmetry_2
    _geom_torsion_site_symmetry_3
    _geom_torsion_site_symmetry_4
    _geom_torsion
    _geom_torsion_publ_flag
    C13 O1 C1 C6 . . . . 10.47(17) ?
    C13 O1 C1 C2 . . . . -169.61(10) ?
    C6 C1 C2 C3 . . . . 22.80(18) ?
    O1 C1 C2 C3 . . . . -157.11(10) ?
    C1 C2 C3 C21 . . . . -168.27(11) ?
    C1 C2 C3 C20 . . . . 70.47(13) ?
    C1 C2 C3 C4 . . . . -49.96(14) ?
    C21 C3 C4 C5 . . . . 174.64(12) ?
    C20 C3 C4 C5 . . . . -64.49(15) ?
    C2 C3 C4 C5 . . . . 56.29(14) ?
    C3 C4 C5 O2 . . . . 148.98(12) ?
    C3 C4 C5 C6 . . . . -32.87(16) ?
    O1 C1 C6 C5 . . . . -176.84(10) ?
    C2 C1 C6 C5 . . . . 3.25(18) ?
    O1 C1 C6 C7 . . . . 8.37(18) ?
    C2 C1 C6 C7 . . . . -171.54(11) ?
    O2 C5 C6 C1 . . . . 179.82(11) ?
    C4 C5 C6 C1 . . . . 1.65(17) ?
    O2 C5 C6 C7 . . . . -5.23(17) ?
    C4 C5 C6 C7 . . . . 176.59(11) ?
    C1 C6 C7 C8 . . . . -22.67(15) ?
    C5 C6 C7 C8 . . . . 162.59(10) ?
    C1 C6 C7 C14 . . . . 99.45(13) ?
    C5 C6 C7 C14 . . . . -75.29(13) ?
    C6 C7 C8 C13 . . . . 21.08(15) ?
    C14 C7 C8 C13 . . . . -98.04(13) ?
    C6 C7 C8 C9 . . . . -159.15(11) ?
    C14 C7 C8 C9 . . . . 81.73(14) ?
    C13 C8 C9 O3 . . . . -177.09(12) ?
    C7 C8 C9 O3 . . . . 3.13(18) ?
    C13 C8 C9 C10 . . . . 0.12(17) ?
    C7 C8 C9 C10 . . . . -179.65(11) ?
    O3 C9 C10 C11 . . . . -152.16(12) ?
    C8 C9 C10 C11 . . . . 30.60(16) ?
    C9 C10 C11 C22 . . . . -172.25(11) ?
    C9 C10 C11 C23 . . . . 67.06(14) ?
    C9 C10 C11 C12 . . . . -53.64(14) ?
    C22 C11 C12 C13 . . . . 167.54(12) ?
    C10 C11 C12 C13 . . . . 48.19(14) ?
    C23 C11 C12 C13 . . . . -71.99(14) ?
    C9 C8 C13 O1 . . . . 174.91(11) ?
    C7 C8 C13 O1 . . . . -5.31(18) ?
    C9 C8 C13 C12 . . . . -4.82(19) ?
    C7 C8 C13 C12 . . . . 174.95(12) ?
    C1 O1 C13 C8 . . . . -12.05(17) ?
    C1 O1 C13 C12 . . . . 167.72(10) ?
    C11 C12 C13 C8 . . . . -21.12(18) ?
    C11 C12 C13 O1 . . . . 159.11(10) ?
    C8 C7 C14 C19 . . . . 52.88(15) ?
    C6 C7 C14 C19 . . . . -66.46(15) ?
    C8 C7 C14 C15 . . . . -133.24(12) ?
    C6 C7 C14 C15 . . . . 107.43(13) ?
    C19 C14 C15 C16 . . . . 2.08(19) ?
    C7 C14 C15 C16 . . . . -171.87(11) ?
    C24 O4 C16 C15 . . . . 25.08(18) ?
    C24 O4 C16 C17 . . . . -156.10(12) ?
    C14 C15 C16 O4 . . . . 179.50(12) ?
    C14 C15 C16 C17 . . . . 0.74(19) ?
    O4 C16 C17 O5 . . . . -1.71(18) ?
    C15 C16 C17 O5 . . . . 177.18(12) ?
    O4 C16 C17 C18 . . . . 177.85(12) ?
    C15 C16 C17 C18 . . . . -3.26(19) ?
    O5 C17 C18 C19 . . . . -177.48(12) ?
    C16 C17 C18 C19 . . . . 3.0(2) ?
    C17 C18 C19 C14 . . . . -0.1(2) ?
    C15 C14 C19 C18 . . . . -2.4(2) ?
    C7 C14 C19 C18 . . . . 171.61(12) ?
loop_
    _geom_hbond_atom_site_label_D
    _geom_hbond_atom_site_label_H
    _geom_hbond_atom_site_label_A
    _geom_hbond_site_symmetry_A
    _geom_hbond_distance_DH
    _geom_hbond_distance_HA
    _geom_hbond_distance_DA
    _geom_hbond_angle_DHA
    _geom_hbond_publ_flag
    O5 H14O O3 8_655 0.86(2) 1.95(2) 2.7319(13) 151(2) yes
    C2 H2A O2 6_556 0.9700 2.5500 3.5003(16) 165.00 yes
    C20 H20C O2 3_545 0.9600 2.5800 3.4646(17) 154.00 yes
