# Supplementary material for: 9-(4-Hy­droxy-3-meth­oxy­phen­yl)-3,3,6,6-tetra­methyl-3,4,5,6-tetra­hydro-9H-xanthene-1,8(2H,7H)-dione
Source: Acta Crystallogr Sect E Struct Rep Online. 2010 Jun 5;66(Pt 7):o1538–9. doi: 10.1107/S1600536810020258 (PMC3007007; doi:10.1107/S1600536810020258)
Supplement: Supplementary file 2 [file e-66-o1538-Isup2.hkl]

# 
# h,k,l, Fc-squared, Fo-squared, sigma(Fo-squared) and status flag 
# 
data_I
_shelx_title ' nho5m in Pbca (100K)' 
_shelx_refln_list_code          4 
_shelx_F_calc_maximum      235.50 
_exptl_crystal_F_000      1696.00 
_reflns_d_resolution_high  0.7107 
 
loop_ 
 _symmetry_equiv_pos_as_xyz 
 'x, y, z' 
 '-x+1/2, -y, z+1/2' 
 '-x, y+1/2, -z+1/2' 
 'x+1/2, -y+1/2, -z' 
 '-x, -y, -z' 
 'x-1/2, y, -z-1/2' 
 'x, -y-1/2, z-1/2' 
 '-x-1/2, y-1/2, z' 
 
_cell_length_a    11.4861 
_cell_length_b    11.8659 
_cell_length_c    30.0868 
_cell_angle_alpha  90.000 
_cell_angle_beta   90.000 
_cell_angle_gamma  90.000 
 
_shelx_F_squared_multiplier     1.000 
 
loop_ 
 _refln_index_h 
 _refln_index_k 
 _refln_index_l 
 _refln_F_squared_calc 
 _refln_F_squared_meas 
 _refln_F_squared_sigma 
 _refln_observed_status 
   4   0   0     1040.12     1120.44     23.32 o 
   6   0   0     3885.89     3888.20    122.99 o 
   8   0   0     4676.75     5321.24    167.75 o 
  10   0   0       85.01      106.78     25.61 o 
  12   0   0        9.32       -9.27     21.60 o 
  14   0   0     2502.05     2470.77    122.16 o 
  16   0   0      259.76      247.23     48.10 o 
   2   1   0      158.53      181.32      7.98 o 
   4   1   0       63.94       62.16      8.50 o 
   6   1   0    11984.59    12913.58    172.03 o 
   8   1   0      105.58      149.11     17.14 o 
  10   1   0       95.70       52.81     25.67 o 
  12   1   0     7597.35     7451.76    186.93 o 
  14   1   0      491.55      497.71     56.41 o 
  16   1   0      436.64      486.03     35.67 o 
   0   2   0     2785.65     2988.17     91.89 o 
   2   2   0     4973.90     4821.16     84.39 o 
   4   2   0     3183.34     3319.60     62.19 o 
   6   2   0       25.99       16.41      5.31 o 
   8   2   0      565.62      581.42     18.10 o 
  10   2   0     3208.47     2785.05    112.01 o 
  12   2   0      213.81      174.06     24.22 o 
  14   2   0      703.23      793.82     38.10 o 
  16   2   0      166.71      173.67     30.44 o 
   2   3   0    11557.47    12074.75    202.60 o 
   4   3   0       30.43       40.88     10.35 o 
   6   3   0      969.06      988.60     22.78 o 
   8   3   0     1605.22     1559.18     34.33 o 
  10   3   0     1161.08     1126.22     34.00 o 
  12   3   0        0.47       -5.75      9.68 o 
  14   3   0        9.33       -2.83     11.97 o 
   0   4   0     3533.58     4040.07    128.09 o 
   2   4   0     1053.11      953.17     22.55 o 
   4   4   0      345.50      352.02     12.08 o 
   6   4   0      127.87      176.02     10.51 o 
   8   4   0     3836.68     3872.01     68.45 o 
  10   4   0      712.68      763.87     23.08 o 
  12   4   0      208.45      252.65     22.17 o 
  14   4   0      502.71      450.71     40.41 o 
   2   5   0     6837.06     7041.07    259.49 o 
   4   5   0     1448.36     1485.30     33.68 o 
   6   5   0     1100.35     1265.31     29.18 o 
   8   5   0     6601.04     6580.04    108.69 o 
  10   5   0        1.11        9.14      8.05 o 
  12   5   0     1763.90     1876.70     56.58 o 
  14   5   0       98.44       91.36     33.73 o 
   0   6   0     8914.59     8464.39    260.88 o 
   2   6   0     1136.77     1081.37     27.90 o 
   4   6   0        0.14       -2.46      4.04 o 
   6   6   0     4360.86     4156.62     73.07 o 
   8   6   0       51.51       33.79      7.85 o 
  10   6   0      153.70      134.57     12.00 o 
  12   6   0      628.60      691.06     48.26 o 
  14   6   0       22.00        9.26     18.25 o 
   2   7   0      837.06      968.06     33.41 o 
   4   7   0        1.55        1.95      4.75 o 
   6   7   0      290.37      277.34     18.57 o 
   8   7   0      842.17      812.03     26.22 o 
  10   7   0      397.24      421.27     35.34 o 
  12   7   0        2.39       -2.99     13.84 o 
  14   7   0       14.58        8.74     19.07 o 
   0   8   0      470.69      414.70     31.84 o 
   2   8   0     4445.42     4546.83    110.11 o 
   6   8   0     5412.00     5210.71    105.86 o 
   8   8   0      501.13      475.12     27.30 o 
  10   8   0      624.09      633.39     37.89 o 
  12   8   0      145.30      146.20     24.12 o 
  14   8   0      284.32      324.91     64.43 o 
   2   9   0      580.41      496.79     58.59 o 
   4   9   0     1682.10     1536.17     31.32 o 
   6   9   0     1616.40     1641.22     46.68 o 
   8   9   0     2170.37     2090.96     82.95 o 
  10   9   0       32.08       34.49     11.45 o 
  12   9   0       92.77       68.81     14.74 o 
   0  10   0      583.12      502.96     28.32 o 
   2  10   0        0.01        6.00      6.33 o 
   4  10   0     1971.29     1872.36     41.41 o 
   6  10   0      313.72      291.79     22.20 o 
   8  10   0     2748.16     2846.79     71.93 o 
  10  10   0      185.37      231.56     22.61 o 
  12  10   0      106.94      100.84     16.45 o 
   2  11   0        0.23       -9.35      6.46 o 
   4  11   0      503.92      518.96     29.96 o 
   6  11   0      620.44      542.09     31.14 o 
   8  11   0       35.16       26.93     11.95 o 
  10  11   0      630.87      670.85     36.32 o 
  12  11   0      491.52      502.59     31.25 o 
   0  12   0     7528.20     7215.41    265.21 o 
   2  12   0      769.90      733.81     26.87 o 
   4  12   0     1065.54      868.81     42.96 o 
   6  12   0        0.05        4.19     12.29 o 
   8  12   0      620.12      574.11     52.07 o 
  10  12   0       17.89       12.09     12.50 o 
   2  13   0       82.20       74.85     11.67 o 
   4  13   0       49.11       62.95     17.75 o 
   6  13   0       48.41       29.15     14.43 o 
   8  13   0       18.90       34.06     16.87 o 
  10  13   0       13.03       55.91     23.20 o 
   0  14   0      441.66      456.08     36.93 o 
   2  14   0       10.08       14.32      9.49 o 
   4  14   0      678.89      705.31     47.84 o 
   6  14   0        3.21       13.94     14.86 o 
   8  14   0       64.91       55.98     19.95 o 
   2  15   0     1036.04     1058.22     41.44 o 
   4  15   0       28.58       65.10     19.82 o 
   6  15   0       17.74       25.53     17.76 o 
   0  16   0      661.48      650.83     48.76 o 
   2  16   0        2.40       12.72     15.87 o 
   4  16   0      370.99      390.75     38.29 o 
   1   1   1     8469.70     8802.77    129.20 o 
   2   1   1    10832.96    10805.29    141.61 o 
   3   1   1     2686.50     2815.38     39.98 o 
   4   1   1     4114.64     4145.53     58.06 o 
   5   1   1     1709.10     1771.16     22.15 o 
   6   1   1     5259.80     6062.86     63.17 o 
   7   1   1        3.49        5.70      2.58 o 
   8   1   1      316.31      310.37     14.05 o 
   9   1   1       39.62       64.82     10.91 o 
  10   1   1      247.21      229.02     19.70 o 
  11   1   1      104.72       91.58     13.32 o 
  12   1   1      325.00      296.61     20.58 o 
  13   1   1       20.14       12.31     11.37 o 
  14   1   1      123.41      144.77     18.19 o 
  15   1   1       96.89       96.34     15.27 o 
  16   1   1        1.29        7.78     11.63 o 
   1   2   1    12353.77    12115.62    155.41 o 
   2   2   1        0.54        2.26      1.59 o 
   3   2   1    11423.53    11735.84    155.45 o 
   4   2   1      265.90      231.14      7.55 o 
   5   2   1     4144.93     4185.62     77.82 o 
   6   2   1      147.27      134.59      7.67 o 
   7   2   1      412.42      526.98     11.45 o 
   8   2   1      418.55      456.90     17.40 o 
   9   2   1     2983.54     3013.63     42.66 o 
  10   2   1      385.73      349.94     20.99 o 
  11   2   1       12.02      -15.64      7.82 o 
  12   2   1      135.60      128.80     15.36 o 
  13   2   1      495.68      432.85     22.77 o 
  14   2   1      273.60      234.90     16.78 o 
  15   2   1       20.65       11.90     10.20 o 
  16   2   1       78.72       81.70     15.77 o 
   1   3   1     1203.35     1196.67     21.30 o 
   2   3   1       34.12       38.62      3.05 o 
   3   3   1     5136.02     5424.01     60.68 o 
   4   3   1      423.62      448.28      9.47 o 
   5   3   1     3784.84     4126.72     55.20 o 
   6   3   1      116.23      208.73      8.05 o 
   7   3   1      566.83      566.36     18.89 o 
   8   3   1     2316.01     2361.09     32.75 o 
   9   3   1     3648.02     3671.30     44.62 o 
  10   3   1      255.17      274.51     11.53 o 
  11   3   1     1107.67     1008.34     31.32 o 
  12   3   1      375.72      349.15     18.16 o 
  13   3   1        1.16        9.15      7.95 o 
  14   3   1      289.98      322.46     19.40 o 
  15   3   1      767.48      785.31     40.04 o 
   0   4   1    32751.34    32970.48    671.50 o 
   1   4   1      139.99      140.63      7.90 o 
   2   4   1     1672.28     1960.46     33.77 o 
   3   4   1       18.70        6.19      2.06 o 
   4   4   1     1498.84     1570.96     19.18 o 
   5   4   1       62.01       67.34      4.99 o 
   6   4   1       47.80       53.75      4.58 o 
   7   4   1      165.36      182.33      8.03 o 
   8   4   1      170.03      173.97      8.10 o 
   9   4   1        2.37       -0.26      4.00 o 
  10   4   1      389.33      421.99     12.50 o 
  11   4   1      242.42      262.80     15.21 o 
  12   4   1      165.31      135.95     12.44 o 
  13   4   1       13.52        4.57      7.79 o 
  14   4   1        5.11        0.83      9.42 o 
  15   4   1       25.49       11.94     13.08 o 
   1   5   1     1894.52     1928.68     59.65 o 
   2   5   1      156.53      202.42     14.16 o 
   3   5   1      220.24      220.92     10.99 o 
   4   5   1      359.18      427.95      8.89 o 
   5   5   1     7086.31     7455.26     72.82 o 
   6   5   1      594.85      580.20     11.08 o 
   7   5   1      366.94      397.82     11.44 o 
   8   5   1      687.92      642.48     14.94 o 
   9   5   1      892.71      843.15     17.10 o 
  10   5   1       48.73       45.31      5.95 o 
  11   5   1      215.28      206.23     10.73 o 
  12   5   1        6.56       20.36      8.22 o 
  13   5   1      244.94      235.18     18.53 o 
  14   5   1        7.21       -0.72     11.98 o 
  15   5   1      647.68      765.98     40.20 o 
   0   6   1       30.71       34.22     12.83 o 
   1   6   1       73.62       57.84      7.51 o 
   2   6   1     4533.27     4741.69     62.74 o 
   3   6   1      104.68      120.25      7.93 o 
   4   6   1      144.79      134.52      6.07 o 
   5   6   1      251.44      278.26      8.04 o 
   6   6   1      166.57      163.26      8.06 o 
   7   6   1      466.46      477.80     12.93 o 
   8   6   1       79.08       75.19      6.77 o 
   9   6   1        4.31        5.43      5.20 o 
  10   6   1      700.46      678.10     18.82 o 
  11   6   1       22.49       24.60      5.84 o 
  12   6   1        0.03       -0.89      8.74 o 
  13   6   1      101.12       93.56     16.18 o 
  14   6   1      156.33      165.93     20.86 o 
  15   6   1      126.09      124.42     19.72 o 
   1   7   1      290.53      270.03     13.22 o 
   2   7   1     1033.68     1067.02     25.10 o 
   3   7   1       39.76       28.66      3.90 o 
   4   7   1      193.58      172.67      7.40 o 
   5   7   1      290.97      329.19     12.32 o 
   6   7   1      975.07      932.01     21.76 o 
   7   7   1     6097.11     5918.35     82.50 o 
   8   7   1      281.04      244.75     11.37 o 
   9   7   1     1618.36     1574.37     27.57 o 
  10   7   1       77.02       81.53      7.74 o 
  11   7   1       48.49       51.63      7.46 o 
  12   7   1       13.85       -4.56     11.05 o 
  13   7   1        0.09       18.16     15.96 o 
  14   7   1        7.94        6.60     12.91 o 
   0   8   1      838.12      917.93     34.44 o 
   1   8   1     1679.75     1686.67     29.30 o 
   2   8   1      397.41      371.07     12.79 o 
   3   8   1      537.21      445.21     29.33 o 
   4   8   1       46.08       47.45      8.94 o 
   5   8   1     1855.27     1785.81     25.25 o 
   6   8   1        0.23        5.59      5.95 o 
   7   8   1        6.15        1.83      5.75 o 
   8   8   1      480.32      518.83     20.01 o 
   9   8   1       84.50       82.35      9.28 o 
  10   8   1       62.57       58.80      9.16 o 
  11   8   1       15.97       12.66      7.19 o 
  12   8   1      716.11      805.61     23.06 o 
  13   8   1        0.18        0.18     12.46 o 
  14   8   1      165.09      150.06     22.25 o 
   1   9   1      562.21      540.20     15.52 o 
   2   9   1        0.09       -8.56      4.44 o 
   3   9   1       79.20       78.89      7.28 o 
   4   9   1     1077.11     1045.65     20.74 o 
   5   9   1     1304.21     1203.40     26.94 o 
   6   9   1       89.43       85.44      8.98 o 
   7   9   1      336.29      353.09     16.70 o 
   8   9   1        4.43       17.27      7.30 o 
   9   9   1      284.05      281.47     16.04 o 
  10   9   1       24.21       28.10      8.19 o 
  11   9   1        4.56       26.42      8.16 o 
  12   9   1      219.97      273.08     22.84 o 
  13   9   1       89.74       98.69     19.13 o 
   0  10   1      113.91      143.23     17.16 o 
   1  10   1       88.38       97.85      8.84 o 
   2  10   1      850.52      791.20     19.99 o 
   3  10   1      268.61      258.46     11.80 o 
   4  10   1     1421.80     1361.22     23.72 o 
   5  10   1     1609.70     1578.48     35.91 o 
   6  10   1      779.57      680.84     22.05 o 
   7  10   1      292.93      273.42     15.66 o 
   8  10   1       26.42       61.78      9.55 o 
   9  10   1       65.57       58.56      9.70 o 
  10  10   1       76.99       75.91     10.76 o 
  11  10   1       38.36       51.43     11.05 o 
  12  10   1        1.03        3.12      8.11 o 
   1  11   1     1327.97     1237.01     23.46 o 
   2  11   1       38.33       27.86      6.18 o 
   3  11   1      361.23      329.57     13.14 o 
   4  11   1      294.33      335.43     13.39 o 
   5  11   1      230.41      220.57     17.56 o 
   6  11   1      211.67      196.64     15.07 o 
   7  11   1       81.82       81.51     10.45 o 
   8  11   1        2.31       12.45      7.42 o 
   9  11   1       45.36       47.82      9.76 o 
  10  11   1       77.03       82.40     11.39 o 
  11  11   1       61.70       93.18     12.25 o 
  12  11   1       16.65       24.71      9.82 o 
   0  12   1       17.45       47.56     10.24 o 
   1  12   1     1530.29     1454.70     27.02 o 
   2  12   1       21.49       24.28      5.85 o 
   3  12   1      876.19      862.17     19.90 o 
   4  12   1       61.04       73.52     12.71 o 
   5  12   1      250.13      204.67     17.60 o 
   6  12   1     1318.06     1367.88     40.66 o 
   7  12   1      272.58      259.47     29.91 o 
   8  12   1      113.82       91.78     12.16 o 
   9  12   1       14.82       41.04     10.10 o 
  10  12   1      172.38      182.20     17.50 o 
  11  12   1       57.75       81.85     13.35 o 
   1  13   1        5.45       -4.73      5.44 o 
   2  13   1       57.07       55.43      7.57 o 
   3  13   1       21.32       16.78      6.22 o 
   4  13   1      120.97      102.62     14.01 o 
   5  13   1        1.72        5.79      9.04 o 
   6  13   1       32.41       45.41     11.46 o 
   7  13   1      200.97      214.44     23.71 o 
   8  13   1       11.52        4.60      9.95 o 
   9  13   1       56.63       81.51     18.85 o 
  10  13   1      344.24      394.01     32.59 o 
   0  14   1        2.72      -15.57      7.78 o 
   1  14   1        0.03       -2.61      6.10 o 
   2  14   1      109.21       94.98      9.38 o 
   3  14   1      166.78      190.50     18.23 o 
   4  14   1       41.30       36.27     11.20 o 
   5  14   1       30.02       49.82     12.36 o 
   6  14   1      140.17      141.46     17.47 o 
   7  14   1      313.47      331.53     24.86 o 
   8  14   1       58.49       82.15     20.17 o 
   1  15   1       46.57       48.01      9.90 o 
   2  15   1       18.04       33.46      8.28 o 
   3  15   1        1.19       17.24     11.05 o 
   4  15   1        6.44       30.78     12.11 o 
   5  15   1      404.98      425.14     27.79 o 
   6  15   1       52.26       38.25     17.30 o 
   7  15   1       24.40       61.91     14.24 o 
   0  16   1      451.56      462.28     27.69 o 
   1  16   1       88.37      133.48     11.74 o 
   2  16   1      185.93      259.97     22.13 o 
   3  16   1        0.00       12.22     13.92 o 
   4  16   1        5.38       16.96     11.70 o 
   1   0   2     5949.93     6012.29    204.19 o 
   2   0   2     2739.01     2763.10     83.30 o 
   3   0   2     1222.88     1316.76     26.82 o 
   4   0   2      291.13      295.17     10.57 o 
   5   0   2      710.45      660.33     13.95 o 
   6   0   2      148.55      149.98      6.48 o 
   7   0   2       88.79      169.38      7.30 o 
   8   0   2       38.61       59.59      7.16 o 
   9   0   2        0.69       -9.06     15.65 o 
  10   0   2      116.21      134.84     19.24 o 
  11   0   2       25.78       10.17     13.40 o 
  12   0   2       34.40       12.40     27.96 o 
  13   0   2      238.81      238.95     28.24 o 
  14   0   2      677.89      720.65     48.52 o 
  15   0   2      920.84     1050.84     54.62 o 
  16   0   2      101.15       92.61     20.56 o 
   1   1   2      420.36      437.65     20.41 o 
   2   1   2     6719.18     6830.60     82.60 o 
   3   1   2     3272.28     3231.43     45.51 o 
   4   1   2     1213.52     1190.13     19.38 o 
   5   1   2     1200.44     1293.22     19.93 o 
   6   1   2      543.08      603.79     11.11 o 
   7   1   2      311.13      336.67     11.44 o 
   8   1   2        0.08        7.43      3.77 o 
   9   1   2       19.69       28.40      7.62 o 
  10   1   2        2.79        3.43     11.50 o 
  11   1   2        6.33        8.05      9.72 o 
  12   1   2       17.71        9.61     10.61 o 
  13   1   2      301.74      331.53     23.07 o 
  14   1   2      220.60      212.84     17.88 o 
  15   1   2       27.97       24.64     11.73 o 
  16   1   2        9.68      -16.20     12.32 o 
   0   2   2     4081.04     4242.37     73.52 o 
   1   2   2    21615.49    21940.10    255.03 o 
   2   2   2    42352.80    44871.48   1283.55 o 
   3   2   2     2891.32     2965.71     38.64 o 
   4   2   2      593.31      557.12     13.48 o 
   5   2   2      828.42      769.74     16.52 o 
   6   2   2       41.94       21.36      3.71 o 
   7   2   2      603.00      604.46     12.47 o 
   8   2   2      423.74      427.60     14.85 o 
   9   2   2       41.51       32.29      5.89 o 
  10   2   2      446.33      403.84     21.50 o 
  11   2   2     1002.64      985.11     46.41 o 
  12   2   2       50.84       47.47     10.84 o 
  13   2   2      592.52      610.93     25.83 o 
  14   2   2       42.57       57.36     12.93 o 
  15   2   2        3.10       -5.58     10.32 o 
  16   2   2        7.75        7.48     13.56 o 
   1   3   2       42.01       58.04      3.37 o 
   2   3   2       71.82       60.83      3.00 o 
   3   3   2     2495.64     2638.28     30.12 o 
   4   3   2      201.45      223.17      9.32 o 
   5   3   2      394.49      394.76      9.30 o 
   6   3   2     1321.75     1397.93     25.87 o 
   7   3   2     1541.06     1469.99     23.68 o 
   8   3   2       51.28       81.88      7.92 o 
   9   3   2      725.88      753.60     16.52 o 
  10   3   2      666.34      605.93     19.36 o 
  11   3   2      758.70      644.90     34.28 o 
  12   3   2       22.63       30.01      9.72 o 
  13   3   2       40.37       36.74      9.33 o 
  14   3   2      419.24      367.91     22.87 o 
  15   3   2      359.31      382.64     24.43 o 
   0   4   2     2512.65     2502.16     48.51 o 
   1   4   2        9.30       15.69      2.95 o 
   2   4   2     1250.80      513.42     27.08 o 
   3   4   2      693.84      731.94     12.21 o 
   4   4   2      986.30     1183.87     14.68 o 
   5   4   2        0.14        4.93      2.20 o 
   6   4   2      113.64      105.14      7.47 o 
   7   4   2     1081.85     1130.75     20.22 o 
   8   4   2      639.57      656.17     14.74 o 
   9   4   2     4536.98     4175.06     49.97 o 
  10   4   2      119.57       89.63      6.83 o 
  11   4   2     3258.60     2892.42     64.04 o 
  12   4   2      410.49      446.68     22.00 o 
  13   4   2       11.99       10.26      8.97 o 
  14   4   2        6.72       -1.52      9.06 o 
  15   4   2       70.41       67.41     16.19 o 
   1   5   2     5833.91     6195.48     96.55 o 
   2   5   2      274.23      309.79      9.34 o 
   3   5   2     3880.39     4243.82     48.32 o 
   4   5   2       18.75       26.98      3.04 o 
   5   5   2      689.49      668.74     11.06 o 
   6   5   2        6.04       -1.16      2.54 o 
   7   5   2        5.22        6.45      3.64 o 
   8   5   2     1895.20     1856.11     28.39 o 
   9   5   2       99.29       99.23      7.18 o 
  10   5   2        1.23        1.34      4.17 o 
  11   5   2        0.57        4.46      5.50 o 
  12   5   2      188.03      151.35     16.28 o 
  13   5   2       43.15       44.80     11.65 o 
  14   5   2      259.75      266.80     24.08 o 
  15   5   2        9.34       -7.53     12.35 o 
   0   6   2     3497.46     3589.44     70.13 o 
   1   6   2      596.97      528.22     12.59 o 
   2   6   2      190.82      176.67      7.39 o 
   3   6   2     5413.20     5652.54     80.78 o 
   4   6   2     1672.06     1818.20     26.82 o 
   5   6   2       61.95       71.87      4.60 o 
   6   6   2      132.44      114.20      7.56 o 
   7   6   2     2614.79     2617.90     36.56 o 
   8   6   2        7.88       15.40      4.86 o 
   9   6   2        6.14       16.76      5.01 o 
  10   6   2      676.37      672.86     16.55 o 
  11   6   2       97.16      103.43      8.66 o 
  12   6   2       39.45       42.19     11.61 o 
  13   6   2      544.13      568.88     38.58 o 
  14   6   2       29.02       10.82     15.63 o 
  15   6   2      276.70      230.28     25.01 o 
   1   7   2     2051.49     2178.40     34.02 o 
   2   7   2      123.39      111.00      8.01 o 
   3   7   2      418.93      473.28     13.16 o 
   4   7   2       72.72       82.48      5.44 o 
   5   7   2       32.81       23.94      3.56 o 
   6   7   2     3012.18     2950.25     51.34 o 
   7   7   2      614.88      683.79     19.47 o 
   8   7   2     2872.76     2766.14     39.89 o 
   9   7   2      262.98      227.69     11.24 o 
  10   7   2        0.01        9.96      5.41 o 
  11   7   2       24.56       33.30      7.03 o 
  12   7   2       42.48       27.20     13.04 o 
  13   7   2        7.22        3.77     15.67 o 
  14   7   2       68.58       86.69     17.77 o 
   0   8   2     1059.90     1192.88     32.71 o 
   1   8   2      255.29      248.69     11.04 o 
   2   8   2      130.82      108.50      7.61 o 
   3   8   2      371.71      385.70     20.19 o 
   4   8   2     1869.82     1718.86     31.41 o 
   5   8   2     1410.27     1385.07     22.27 o 
   6   8   2     1232.48     1252.98     27.31 o 
   7   8   2      137.10      165.30     11.50 o 
   8   8   2       75.46       72.31      8.83 o 
   9   8   2      197.20      194.35     13.03 o 
  10   8   2      219.17      218.26     13.06 o 
  11   8   2      509.50      568.56     21.02 o 
  12   8   2       32.94       43.71      9.05 o 
  13   8   2       60.32       51.11     15.61 o 
  14   8   2       14.85       10.28     14.68 o 
   1   9   2      671.88      681.48     19.30 o 
   2   9   2      122.50      124.43      8.73 o 
   3   9   2        1.60       -4.10      4.16 o 
   4   9   2      701.31      707.60     18.58 o 
   5   9   2     3758.56     3760.90     63.82 o 
   6   9   2      513.53      478.43     22.14 o 
   7   9   2     4614.06     4154.94     64.65 o 
   8   9   2     1125.40     1138.35     34.15 o 
   9   9   2      273.57      273.10     15.83 o 
  10   9   2      230.03      210.31     14.58 o 
  11   9   2      149.86      156.48     15.69 o 
  12   9   2       55.56       81.50     10.72 o 
  13   9   2        1.26       -3.85     13.74 o 
   0  10   2      337.28      309.44     19.86 o 
   1  10   2     4901.43     4777.16     68.83 o 
   2  10   2        2.64       -2.30      4.98 o 
   3  10   2      464.33      463.67     15.56 o 
   4  10   2      227.95      268.87     13.00 o 
   5  10   2     1377.10     1310.49     38.78 o 
   6  10   2     1089.70     1029.38     26.21 o 
   7  10   2        1.26        7.06      6.55 o 
   8  10   2      762.22      752.74     37.10 o 
   9  10   2      286.10      291.21     16.86 o 
  10  10   2      281.69      260.20     16.59 o 
  11  10   2       89.69       94.79     12.09 o 
  12  10   2       24.42       18.69     10.24 o 
   1  11   2     1240.16     1174.32     26.36 o 
   2  11   2     1226.12     1287.44     27.90 o 
   3  11   2      355.26      344.35     16.21 o 
   4  11   2     1202.50     1212.48     23.04 o 
   5  11   2       30.24       24.13      9.03 o 
   6  11   2       35.74       55.96     10.13 o 
   7  11   2       83.18       95.74     10.91 o 
   8  11   2      121.05      137.57     12.45 o 
   9  11   2      303.94      351.00     19.30 o 
  10  11   2       89.45       84.08     11.75 o 
  11  11   2       45.65       58.64     11.10 o 
  12  11   2        0.50       11.28      9.50 o 
   0  12   2       31.26       22.71     11.76 o 
   1  12   2      203.98      187.14     11.10 o 
   2  12   2       90.93       85.06      8.20 o 
   3  12   2       41.08       42.86      6.88 o 
   4  12   2     2112.52     2052.86     53.13 o 
   5  12   2        3.93       -2.80      8.57 o 
   6  12   2        0.42       11.42      9.29 o 
   7  12   2        3.68       -5.25     12.40 o 
   8  12   2      147.67      176.63     14.73 o 
   9  12   2       34.72       47.28     10.22 o 
  10  12   2      738.20      767.92     34.96 o 
  11  12   2      135.02      155.66     14.93 o 
   1  13   2      403.48      365.68     15.41 o 
   2  13   2      286.41      300.49     14.03 o 
   3  13   2       43.06       55.38      7.52 o 
   4  13   2       57.37       50.07     11.14 o 
   5  13   2      289.91      299.19     21.48 o 
   6  13   2       49.36       36.46     11.19 o 
   7  13   2        7.43       21.80     11.04 o 
   8  13   2       16.77       15.79     10.84 o 
   9  13   2      158.45      183.44     17.39 o 
  10  13   2        0.02       18.06      9.83 o 
   0  14   2       12.73       12.45     10.28 o 
   1  14   2       18.79       16.08      8.14 o 
   2  14   2      332.67      329.29     15.17 o 
   3  14   2      192.84      216.93     18.76 o 
   4  14   2       93.05      110.16     15.26 o 
   5  14   2      228.20      212.33     25.39 o 
   6  14   2      256.30      297.93     31.40 o 
   7  14   2      268.82      255.95     21.88 o 
   8  14   2        0.29       14.43     11.65 o 
   1  15   2      152.96      147.61     11.40 o 
   2  15   2       16.41       12.25      7.22 o 
   3  15   2        1.86       13.76     10.98 o 
   4  15   2       52.95       55.55     13.83 o 
   5  15   2        1.26        7.30     11.03 o 
   6  15   2      118.34       91.49     16.10 o 
   7  15   2        6.85       14.28     11.51 o 
   0  16   2       90.94      108.75     15.73 o 
   1  16   2        3.46       23.23      7.89 o 
   2  16   2       87.18      117.81     16.54 o 
   3  16   2        4.14        9.21     11.06 o 
   4  16   2      302.17      328.30     25.69 o 
   1   1   3     8518.60     8875.48    129.15 o 
   2   1   3        2.73       28.56      3.04 o 
   3   1   3     4342.79     4348.35     54.45 o 
   4   1   3     6673.27     7079.14    105.96 o 
   5   1   3      242.20      237.37      9.84 o 
   6   1   3     3118.66     3636.09     45.97 o 
   7   1   3      483.90      449.84     11.46 o 
   8   1   3      942.00     1050.24     21.14 o 
   9   1   3       71.64       76.23      9.28 o 
  10   1   3      153.74      141.18     14.10 o 
  11   1   3     2391.15     2175.76     51.07 o 
  12   1   3      288.43      290.21     20.44 o 
  13   1   3     1119.50     1126.30     43.03 o 
  14   1   3       78.64       81.52     13.65 o 
  15   1   3       74.51       59.32     13.25 o 
  16   1   3      150.36      163.08     20.35 o 
   0   2   3     3974.77     3707.04     65.02 o 
   1   2   3     9118.25     9294.86    120.49 o 
   2   2   3     2730.34     2862.43     34.00 o 
   3   2   3     7262.18     8143.10     99.41 o 
   4   2   3       21.67       14.11      3.92 o 
   5   2   3     1696.30     1677.67     25.01 o 
   6   2   3      122.15      151.48      5.80 o 
   7   2   3      923.85     1049.41     15.52 o 
   8   2   3       36.13       50.10      5.63 o 
   9   2   3     1578.02     1552.69     31.29 o 
  10   2   3      866.35      876.67     25.77 o 
  11   2   3      485.41      448.05     20.50 o 
  12   2   3       39.90       46.69     10.22 o 
  13   2   3      414.71      386.44     22.33 o 
  14   2   3       53.15       38.02     14.45 o 
  15   2   3      129.15      148.65     19.63 o 
  16   2   3       18.19        9.45     11.68 o 
   1   3   3     2806.13     3280.05     45.53 o 
   2   3   3      354.06      354.80     10.80 o 
   3   3   3     3420.69     3663.10     72.24 o 
   4   3   3      195.46      189.83      6.57 o 
   5   3   3      357.74      370.18      9.11 o 
   6   3   3     1693.78     1770.29     26.93 o 
   7   3   3      423.38      432.59     15.20 o 
   8   3   3     1979.81     1957.67     30.09 o 
   9   3   3     1777.37     1726.36     27.44 o 
  10   3   3      939.16      973.66     23.94 o 
  11   3   3      113.11      113.07     12.14 o 
  12   3   3     1437.84     1373.13     35.65 o 
  13   3   3        1.94       -2.08      8.43 o 
  14   3   3       73.74       63.78     13.03 o 
  15   3   3      503.00      509.37     27.56 o 
   0   4   3     1020.44      965.84     22.89 o 
   1   4   3       45.40       76.27      7.66 o 
   2   4   3     1649.08     1540.89     24.67 o 
   3   4   3      405.59      388.68      7.86 o 
   4   4   3      148.83      147.87      5.12 o 
   5   4   3      110.25      114.92      7.39 o 
   6   4   3      263.25      245.57      7.61 o 
   7   4   3     2085.86     2000.81     32.68 o 
   8   4   3      493.48      484.96     19.48 o 
   9   4   3      460.10      430.04     13.10 o 
  10   4   3       13.74       14.75      5.27 o 
  11   4   3      508.38      482.62     19.68 o 
  12   4   3      509.37      394.10     19.22 o 
  13   4   3      192.66      167.70     16.29 o 
  14   4   3      230.62      210.40     18.32 o 
  15   4   3       12.09        4.76     10.52 o 
   1   5   3     2633.04     2712.83     41.37 o 
   2   5   3     1007.55     1101.75     22.88 o 
   3   5   3     3811.88     4045.03     46.39 o 
   4   5   3     2038.94     2235.79     26.77 o 
   5   5   3       25.53       20.34      2.97 o 
   6   5   3     1271.59     1191.10     18.93 o 
   7   5   3       24.98       19.53      4.46 o 
   8   5   3        5.14        1.87      4.16 o 
   9   5   3      267.69      273.58     10.88 o 
  10   5   3      156.23      127.09      8.90 o 
  11   5   3       40.42       27.13      7.27 o 
  12   5   3       35.14       25.06      9.80 o 
  13   5   3       44.80       48.65     12.84 o 
  14   5   3        4.61       -5.82     10.15 o 
  15   5   3       51.44       87.89     22.47 o 
   0   6   3     5808.80     5623.92    103.66 o 
   1   6   3      142.96      129.59      7.01 o 
   2   6   3        0.74       -1.97      2.53 o 
   3   6   3      290.92      278.68     12.19 o 
   4   6   3      682.57      691.92     14.03 o 
   5   6   3      167.28      169.65      7.39 o 
   6   6   3     2627.33     2769.39     43.49 o 
   7   6   3      387.16      369.46     13.13 o 
   8   6   3      181.76      144.61      8.64 o 
   9   6   3       50.72       43.59      5.93 o 
  10   6   3      219.60      213.40     11.35 o 
  11   6   3       63.40       61.25      7.84 o 
  12   6   3        8.06        3.35      8.81 o 
  13   6   3       22.71       10.12     10.32 o 
  14   6   3      391.36      402.06     29.07 o 
  15   6   3      135.93      137.26     20.74 o 
   1   7   3     1767.57     1804.84     31.16 o 
   2   7   3     2330.62     2446.11     37.24 o 
   3   7   3      952.84      966.06     20.24 o 
   4   7   3       54.85       47.19      5.45 o 
   5   7   3       78.87       65.13      6.96 o 
   6   7   3      573.24      431.08     19.59 o 
   7   7   3     2709.86     2538.71     46.89 o 
   8   7   3        0.08        6.51      8.02 o 
   9   7   3       43.63       29.71      6.51 o 
  10   7   3        8.17        2.66      5.50 o 
  11   7   3       68.61       78.37      8.61 o 
  12   7   3      126.13      131.95     15.35 o 
  13   7   3        2.05       16.28     12.82 o 
  14   7   3      175.23      227.40     24.21 o 
   0   8   3      854.60      931.22     28.17 o 
   1   8   3     4102.13     3911.83     55.86 o 
   2   8   3      217.62      203.30      9.92 o 
   3   8   3        1.48        1.20      2.49 o 
   4   8   3      104.30       95.63      7.04 o 
   5   8   3      169.59      196.83      8.68 o 
   6   8   3     1910.59     1904.45     38.73 o 
   7   8   3      751.98      743.03     20.58 o 
   8   8   3      120.37      131.17     10.80 o 
   9   8   3       77.68       77.65      9.89 o 
  10   8   3       72.56       65.41      8.52 o 
  11   8   3        1.09        9.93      6.60 o 
  12   8   3      674.29      725.72     24.53 o 
  13   8   3       91.78       50.53     19.43 o 
  14   8   3       15.69       12.05     15.36 o 
   1   9   3        6.65       21.62      6.90 o 
   2   9   3        2.50        0.89      4.47 o 
   3   9   3        0.33        0.12      4.37 o 
   4   9   3       26.99       34.94      5.96 o 
   5   9   3      390.46      400.98     16.69 o 
   6   9   3        4.62        9.23      6.68 o 
   7   9   3       72.65       89.53      9.92 o 
   8   9   3      566.85      641.76     21.03 o 
   9   9   3      413.90      427.87     19.68 o 
  10   9   3      131.75      129.79     11.94 o 
  11   9   3        0.10        3.68      7.21 o 
  12   9   3      750.16      794.31     24.74 o 
  13   9   3       13.64        4.04     13.49 o 
   0  10   3      419.31      420.67     23.23 o 
   1  10   3      205.43      186.67     11.46 o 
   2  10   3      801.41      773.55     32.16 o 
   3  10   3       27.02       25.01      6.16 o 
   4  10   3     1257.92     1231.37     25.88 o 
   5  10   3       58.43       59.86     13.24 o 
   6  10   3      403.56      342.71     17.85 o 
   7  10   3      126.65      103.39     10.79 o 
   8  10   3       22.00       19.59      7.62 o 
   9  10   3      564.24      634.81     23.55 o 
  10  10   3       11.32       25.32      8.83 o 
  11  10   3      410.67      459.17     20.97 o 
  12  10   3        9.45       19.24      8.97 o 
   1  11   3      405.78      360.63     16.11 o 
   2  11   3     2688.70     2591.02     44.14 o 
   3  11   3      472.33      461.67     17.64 o 
   4  11   3       69.42       75.90      9.56 o 
   5  11   3      953.08      970.61     32.01 o 
   6  11   3       13.05        6.12      7.08 o 
   7  11   3       41.60       39.30      8.42 o 
   8  11   3      141.94      190.48     14.32 o 
   9  11   3      199.17      209.36     15.49 o 
  10  11   3      200.34      219.61     16.06 o 
  11  11   3       15.91       23.46      9.40 o 
  12  11   3       26.96       44.86     10.78 o 
   0  12   3      260.21      268.32     20.65 o 
   1  12   3     1527.31     1532.99     32.34 o 
   2  12   3      243.68      263.23     14.72 o 
   3  12   3      284.40      328.19     17.86 o 
   4  12   3      205.60      167.55     16.40 o 
   5  12   3       23.35       22.60      9.52 o 
   6  12   3      338.09      317.50     21.93 o 
   7  12   3      174.47      169.28     15.20 o 
   8  12   3      107.03       93.62     13.26 o 
   9  12   3        0.12       -5.49      8.00 o 
  10  12   3      245.97      272.79     18.56 o 
  11  12   3      158.73      225.37     17.49 o 
   1  13   3      203.42      199.52     11.88 o 
   2  13   3      172.27      155.69     10.53 o 
   3  13   3       22.48       20.41      6.32 o 
   4  13   3        0.55       25.13     12.88 o 
   5  13   3       16.12       22.57      9.75 o 
   6  13   3        2.61       14.32     10.25 o 
   7  13   3      322.78      362.53     35.95 o 
   8  13   3      138.25      131.38     19.19 o 
   9  13   3        3.24       18.85     10.79 o 
  10  13   3      226.79      290.32     21.46 o 
   0  14   3      450.35      473.64     25.95 o 
   1  14   3      116.54      106.16      9.85 o 
   2  14   3       13.04       20.83      6.92 o 
   3  14   3       45.36       47.08     11.79 o 
   4  14   3      737.26      712.51     32.75 o 
   5  14   3       49.63       48.10     13.36 o 
   6  14   3        0.10       16.76     10.81 o 
   7  14   3        0.00        4.13     10.86 o 
   8  14   3      382.32      395.37     37.65 o 
   1  15   3      209.84      238.91     13.72 o 
   2  15   3       30.46       34.39      7.97 o 
   3  15   3      111.77      133.97     17.12 o 
   4  15   3       11.27       16.80     11.23 o 
   5  15   3       29.45       45.50     13.12 o 
   6  15   3      253.62      295.05     24.24 o 
   7  15   3        2.68       37.64     13.01 o 
   0  16   3      299.46      350.42     24.84 o 
   1  16   3        0.01       18.44      8.00 o 
   2  16   3        2.14        3.77     10.46 o 
   3  16   3       33.87       73.87     14.66 o 
   4  16   3       24.01       16.34     11.99 o 
   1   0   4     2802.19     2755.68     42.00 o 
   2   0   4     1435.29     1479.27     24.66 o 
   3   0   4      219.07      207.75      9.22 o 
   4   0   4     1979.84     2042.06     46.93 o 
   5   0   4     1429.95     1615.75     33.66 o 
   6   0   4     1537.59     1467.16     28.44 o 
   7   0   4      817.65      873.27     17.64 o 
   8   0   4     1381.75     1593.83     27.81 o 
   9   0   4      996.18      938.94     41.31 o 
  10   0   4      664.52      589.63     37.00 o 
  11   0   4       10.00      -14.46     12.00 o 
  12   0   4       11.81       11.93     15.22 o 
  13   0   4     2783.96     2762.39     90.01 o 
  14   0   4       26.59        8.60     18.11 o 
  15   0   4      318.14      303.58     27.69 o 
  16   0   4      347.16      313.95     36.80 o 
   1   1   4     4128.94     4299.66     52.87 o 
   2   1   4    10368.13    10601.00    126.18 o 
   3   1   4     1435.64     1482.11     19.85 o 
   4   1   4      416.12      338.86      9.04 o 
   5   1   4      712.84      813.83     14.93 o 
   6   1   4      401.25      574.53     10.72 o 
   7   1   4      204.49      226.41      6.17 o 
   8   1   4      208.46      211.90     10.59 o 
   9   1   4      825.72      817.08     22.70 o 
  10   1   4      654.64      663.90     26.08 o 
  11   1   4      860.18      844.89     30.19 o 
  12   1   4      129.93      122.70     15.35 o 
  13   1   4       36.66       43.26     11.24 o 
  14   1   4      345.03      327.02     21.27 o 
  15   1   4       86.26       98.10     17.38 o 
  16   1   4       40.98       42.89     13.83 o 
   0   2   4     5526.18     5250.85     89.00 o 
   1   2   4    23963.45    24785.94    410.80 o 
   2   2   4     3457.91     3806.03     44.52 o 
   3   2   4     2314.89     2552.76     31.64 o 
   4   2   4     6575.00     6513.81    108.35 o 
   5   2   4       52.01       44.24      3.83 o 
   6   2   4      819.29      800.49     16.62 o 
   7   2   4      117.89      121.68      6.42 o 
   8   2   4        0.00        0.26      3.59 o 
   9   2   4      108.32       98.01      7.17 o 
  10   2   4     2531.31     2337.83     50.07 o 
  11   2   4       20.11       27.89      8.94 o 
  12   2   4      318.51      311.29     18.89 o 
  13   2   4      146.21      181.04     15.95 o 
  14   2   4       18.19       23.04     12.04 o 
  15   2   4      116.02      109.36     17.70 o 
   1   3   4     8720.54     8913.83    116.90 o 
   2   3   4     4026.21     4597.12     57.99 o 
   4   3   4     1424.50     1445.52     22.21 o 
   5   3   4     1359.57     1613.08     24.83 o 
   6   3   4      151.55      150.82      7.73 o 
   7   3   4        4.08       -0.02      2.92 o 
   8   3   4       51.10       29.54      4.87 o 
   9   3   4       80.27       95.82      7.40 o 
  10   3   4       66.77       62.12     11.73 o 
  11   3   4       29.09       24.57      8.70 o 
  12   3   4      602.60      632.59     25.23 o 
  13   3   4        0.08        0.33      9.53 o 
  14   3   4       22.23       13.21     10.05 o 
  15   3   4      350.29      318.00     22.57 o 
   0   4   4        0.94       -2.63      2.83 o 
   1   4   4     1089.26     1132.24     19.39 o 
   2   4   4     3725.13     2118.35     75.92 o 
   3   4   4      839.05      869.41     14.55 o 
   4   4   4     7204.01     7970.54     81.00 o 
   5   4   4      150.64      127.85      5.63 o 
   6   4   4      751.98      741.76     14.19 o 
   7   4   4       35.68       28.32      4.76 o 
   8   4   4      200.16      183.38     12.69 o 
   9   4   4     1418.90     1369.72     32.25 o 
  10   4   4      176.25      164.76      9.61 o 
  11   4   4      687.79      659.14     21.52 o 
  12   4   4      155.78      147.25     16.36 o 
  13   4   4      104.04      125.76     15.14 o 
  14   4   4        0.14        0.61     10.73 o 
  15   4   4        0.45       18.24     11.84 o 
   1   5   4     1078.51     1069.63     20.89 o 
   2   5   4     1871.34     2046.88     32.59 o 
   3   5   4     2396.34     2452.64     30.39 o 
   4   5   4     5586.99     5924.18     66.34 o 
   5   5   4      174.50      192.65      8.23 o 
   6   5   4     1477.30     1395.80     21.26 o 
   7   5   4     2089.65     1972.98     33.26 o 
   8   5   4      260.04      276.42     11.17 o 
   9   5   4      355.44      341.16     12.07 o 
  10   5   4       18.05       21.46      5.52 o 
  11   5   4      249.15      220.06     14.69 o 
  12   5   4      725.41      751.73     28.74 o 
  13   5   4       28.46       17.21     10.10 o 
  14   5   4       52.06       47.08     12.80 o 
  15   5   4      340.13      303.55     26.25 o 
   0   6   4      290.09      309.98     15.93 o 
   1   6   4     2244.28     2528.42     37.12 o 
   2   6   4     1360.93     1237.95     21.19 o 
   3   6   4      604.17      565.08     19.81 o 
   4   6   4     4586.46     4775.78     59.10 o 
   5   6   4       61.69       62.08      6.34 o 
   6   6   4     3191.00     3207.84     44.18 o 
   7   6   4        5.71       10.61      5.15 o 
   8   6   4     3376.33     3315.53     47.75 o 
   9   6   4      365.27      397.87     13.17 o 
  10   6   4      526.66      492.75     17.15 o 
  11   6   4       61.92       84.19      8.99 o 
  12   6   4     1655.83     1673.56     42.34 o 
  13   6   4      392.50      420.14     24.31 o 
  14   6   4       23.86        5.56     12.99 o 
  15   6   4       25.26       20.95     19.29 o 
   1   7   4      369.45      374.04     11.41 o 
   2   7   4     2975.66     3152.36     42.05 o 
   3   7   4        3.39        7.16      2.83 o 
   4   7   4      321.22      292.01     10.19 o 
   5   7   4      837.27      833.27     20.55 o 
   6   7   4     4707.85     4680.39     73.71 o 
   7   7   4       27.99       35.28      7.61 o 
   8   7   4     4719.64     4576.71     63.06 o 
   9   7   4        8.30        5.71      5.41 o 
  10   7   4       60.75       62.46      7.63 o 
  11   7   4       25.90       37.25      7.44 o 
  12   7   4      253.18      308.84     20.86 o 
  13   7   4       22.53       22.72     13.42 o 
  14   7   4       20.74       31.27     15.75 o 
   0   8   4      964.34      873.41     27.39 o 
   1   8   4        0.43       -3.91      3.63 o 
   2   8   4      619.91      687.02     18.18 o 
   3   8   4        1.67        5.61      2.80 o 
   4   8   4      232.69      231.36     10.49 o 
   5   8   4     1146.53     1126.25     21.45 o 
   6   8   4     1210.92     1104.56     27.74 o 
   7   8   4      205.69      211.06     21.01 o 
   8   8   4      165.71      212.42     13.20 o 
   9   8   4        3.92        4.51      6.12 o 
  10   8   4        0.09        2.73      5.91 o 
  11   8   4        9.47       15.35      6.73 o 
  12   8   4       50.51       50.23     13.46 o 
  13   8   4       22.30       32.74     14.97 o 
  14   8   4       55.23       51.01     16.52 o 
   1   9   4      555.30      566.65     15.96 o 
   2   9   4       11.11        6.70      4.94 o 
   3   9   4       29.53       27.72      5.90 o 
   4   9   4     1236.89     1221.58     22.81 o 
   5   9   4       11.69       14.24      5.79 o 
   6   9   4       36.34       37.72      8.05 o 
   7   9   4       12.03       -4.24      6.72 o 
   8   9   4      677.30      618.87     20.54 o 
   9   9   4      181.65      191.39     13.74 o 
  10   9   4        0.04        7.26      7.03 o 
  11   9   4      230.79      289.88     16.37 o 
  12   9   4        0.01       -2.94      8.74 o 
  13   9   4        2.98        9.14     14.06 o 
   0  10   4        0.01       -1.83      6.86 o 
   1  10   4       15.64        2.87      5.28 o 
   2  10   4      446.76      410.05     15.47 o 
   3  10   4      121.57      138.06     12.99 o 
   4  10   4     2551.83     2485.26     41.37 o 
   5  10   4        9.65        1.36      7.06 o 
   6  10   4       31.18       11.40      7.60 o 
   7  10   4        7.65        6.09      6.64 o 
   8  10   4       77.96       90.75     10.66 o 
   9  10   4      110.66      105.38     11.42 o 
  10  10   4       73.39       91.07     11.77 o 
  11  10   4       22.88       20.87      8.97 o 
  12  10   4      123.19      137.04     14.51 o 
   1  11   4       57.72       67.72      8.26 o 
   2  11   4      300.32      307.08     14.83 o 
   3  11   4      839.18      756.77     25.99 o 
   4  11   4       23.80       26.23      7.84 o 
   5  11   4      210.95      168.43     23.63 o 
   6  11   4      209.79      200.57     15.51 o 
   7  11   4      244.48      271.61     16.37 o 
   8  11   4      118.82      109.22     11.71 o 
   9  11   4       18.37       26.84      8.88 o 
  10  11   4       13.58       29.16      9.36 o 
  11  11   4       11.65       14.77      9.14 o 
  12  11   4      204.44      229.16     17.94 o 
   0  12   4      143.23      123.78     15.55 o 
   1  12   4      162.36      151.63     11.57 o 
   2  12   4      744.64      729.03     21.18 o 
   3  12   4     1509.70     1467.08     31.20 o 
   4  12   4      991.65      984.30     66.05 o 
   5  12   4       25.11       25.35      9.51 o 
   6  12   4       74.75       67.81     12.35 o 
   7  12   4      217.06      244.29     17.67 o 
   8  12   4       28.02       42.15     11.01 o 
   9  12   4        0.00       -3.52      7.63 o 
  10  12   4        5.05       14.62      9.69 o 
  11  12   4       35.95       72.88     11.73 o 
   1  13   4       83.61       88.70     10.23 o 
   2  13   4      366.26      352.32     16.16 o 
   3  13   4        0.05        6.04      5.79 o 
   4  13   4        1.86       -8.86      7.66 o 
   5  13   4      224.99      256.02     20.27 o 
   6  13   4      186.78      218.80     19.70 o 
   7  13   4      297.72      317.44     36.56 o 
   8  13   4       26.85       27.45     11.89 o 
   9  13   4        4.27       11.37     10.18 o 
  10  13   4       31.74       56.19     13.09 o 
   0  14   4        6.36       13.57     10.16 o 
   1  14   4      202.36      215.88     14.25 o 
   2  14   4        4.46        2.58      6.20 o 
   3  14   4      287.23      284.73     23.19 o 
   4  14   4      139.59      112.25     15.65 o 
   5  14   4      311.37      370.04     24.97 o 
   6  14   4        2.56        8.51     10.67 o 
   7  14   4      190.18      193.48     20.05 o 
   8  14   4       22.43       30.63     14.62 o 
   1  15   4        3.46       10.88      7.04 o 
   2  15   4        0.64       15.28      7.36 o 
   3  15   4        5.47        6.32     10.89 o 
   4  15   4       14.35        9.39     13.21 o 
   5  15   4      547.18      608.07     33.11 o 
   6  15   4      343.92      404.14     41.39 o 
   0  16   4        1.19       14.53     25.44 o 
   1  16   4      101.49      130.11     11.70 o 
   2  16   4      267.38      284.00     22.91 o 
   3  16   4       81.89      110.56     16.05 o 
   4  16   4      109.80      126.26     18.06 o 
   1   1   5     2684.40     2623.59     30.93 o 
   2   1   5     1732.43     1613.32     22.32 o 
   3   1   5        1.51        2.75      1.40 o 
   4   1   5     1602.67     1619.75     22.98 o 
   5   1   5        1.13        3.75      2.20 o 
   6   1   5      669.08      654.85     14.83 o 
   7   1   5      577.92      631.11     10.57 o 
   8   1   5      147.23      149.71     10.51 o 
   9   1   5      202.79      188.30     17.02 o 
  10   1   5       59.13       75.41     11.91 o 
  11   1   5     1509.07     1413.07     34.71 o 
  12   1   5      125.63      105.69     12.53 o 
  13   1   5      275.23      304.71     19.47 o 
  14   1   5       76.83       64.27     14.16 o 
  15   1   5       75.81       53.20     12.84 o 
  16   1   5      243.32      254.97     23.69 o 
   1   2   5        1.06        5.23      3.22 o 
   2   2   5    26565.72    27638.01    324.88 o 
   3   2   5     4686.46     5038.21     58.36 o 
   4   2   5     1111.33     1317.46     20.79 o 
   5   2   5       15.70       11.93      3.06 o 
   6   2   5      185.95      206.56      8.74 o 
   7   2   5       40.38       28.35      4.10 o 
   8   2   5      214.10      219.73     10.00 o 
   9   2   5      175.48      203.99      9.45 o 
  10   2   5        9.71       12.18      7.56 o 
  11   2   5       30.73       59.08     10.43 o 
  12   2   5      419.03      425.22     21.47 o 
  13   2   5      555.13      551.63     28.35 o 
  14   2   5        1.78      -16.06     10.29 o 
  15   2   5       38.69       51.84     19.92 o 
   1   3   5    26365.86    27612.69    394.70 o 
   2   3   5    19709.31    21109.82    271.92 o 
   3   3   5     1303.79     1254.14     20.53 o 
   4   3   5        4.81        5.21      2.27 o 
   5   3   5     9457.38    10198.48    109.58 o 
   6   3   5     1923.14     2038.00     29.24 o 
   7   3   5       69.70       45.18      4.65 o 
   8   3   5       80.19      118.67     11.46 o 
   9   3   5     2945.90     2991.11     43.13 o 
  10   3   5       52.21       42.64      7.82 o 
  11   3   5      385.64      356.90     19.03 o 
  12   3   5      872.92      918.07     34.18 o 
  13   3   5       22.04       12.37     11.06 o 
  14   3   5       91.56       94.71     16.26 o 
  15   3   5       60.56       70.28     14.42 o 
   0   4   5      681.43      463.43     24.48 o 
   1   4   5      818.65      830.51     15.57 o 
   2   4   5      387.37      389.60      9.58 o 
   3   4   5     5736.73     6559.06     76.67 o 
   4   4   5     4331.74     4349.30     49.41 o 
   5   4   5     3051.74     3548.12     44.42 o 
   6   4   5      611.72      621.65     14.46 o 
   7   4   5      662.89      692.02     17.76 o 
   8   4   5       57.43       54.03      6.46 o 
   9   4   5       40.63       33.76      7.71 o 
  10   4   5     1027.58      977.46     20.47 o 
  11   4   5      691.28      654.12     29.64 o 
  12   4   5       31.27       45.13     11.62 o 
  13   4   5      621.84      578.84     27.94 o 
  14   4   5       51.80       68.35     12.94 o 
  15   4   5        5.46        4.72     11.52 o 
   1   5   5     3864.79     4101.49     54.02 o 
   2   5   5     1268.21     1339.89     69.33 o 
   3   5   5       23.35       15.07      2.72 o 
   4   5   5      908.44      942.47     15.59 o 
   5   5   5     2988.87     2987.37     35.63 o 
   6   5   5       92.88       77.94      5.73 o 
   7   5   5      566.55      633.24     15.54 o 
   8   5   5        3.24        8.88      4.47 o 
   9   5   5     1815.37     1748.23     26.89 o 
  10   5   5      257.70      255.54     12.92 o 
  11   5   5       52.90       46.10      9.81 o 
  12   5   5       30.18       12.18      8.94 o 
  13   5   5      471.85      408.33     23.81 o 
  14   5   5        2.02       -0.06     10.46 o 
  15   5   5      574.02      630.00     34.75 o 
   0   6   5      116.36      141.59     10.37 o 
   1   6   5      352.65      377.77     11.06 o 
   2   6   5        0.00       -4.23      2.12 o 
   3   6   5       33.73       35.80      4.79 o 
   4   6   5      670.01      642.64     13.71 o 
   5   6   5     2941.84     2894.90     43.10 o 
   6   6   5        6.38       12.56      5.83 o 
   7   6   5     1702.79     1656.36     28.31 o 
   8   6   5     1105.35     1025.90     20.69 o 
   9   6   5        0.12        2.14      4.81 o 
  10   6   5      150.88      168.95     11.23 o 
  11   6   5      307.43      300.23     14.88 o 
  12   6   5        0.21       12.53      9.29 o 
  13   6   5      639.45      668.19     30.61 o 
  14   6   5       65.17       47.50     13.29 o 
   1   7   5      440.62      422.71     12.97 o 
   2   7   5     1422.57     1389.73     22.64 o 
   3   7   5       45.46       40.68      8.38 o 
   4   7   5        0.17        1.74      2.63 o 
   5   7   5     2305.18     2333.73     34.29 o 
   6   7   5      127.50      141.61     10.88 o 
   7   7   5      214.05      228.33     12.76 o 
   8   7   5      863.08      758.24     21.12 o 
   9   7   5      585.26      633.57     20.50 o 
  10   7   5      787.45      807.56     23.21 o 
  11   7   5      114.07      104.35     10.33 o 
  12   7   5      246.46      259.97     17.58 o 
  13   7   5      207.87      232.75     19.93 o 
  14   7   5        0.90      -21.14     14.63 o 
   0   8   5       69.16       76.57     14.67 o 
   1   8   5       30.10       13.79      4.52 o 
   2   8   5        4.35        4.53      4.14 o 
   3   8   5       90.50      113.79      9.00 o 
   4   8   5      740.91      687.54     16.41 o 
   5   8   5      267.87      301.27     13.35 o 
   6   8   5      183.03      205.75     13.60 o 
   7   8   5       56.68       63.66      9.16 o 
   8   8   5      189.94      165.45     13.24 o 
   9   8   5        7.91       11.90      6.66 o 
  10   8   5       91.48       88.05      8.91 o 
  11   8   5        2.63        1.14      6.85 o 
  12   8   5      373.99      375.37     22.63 o 
  13   8   5        0.20       -3.45     11.88 o 
  14   8   5      130.12       96.86     22.05 o 
   1   9   5      611.50      548.17     15.89 o 
   2   9   5       91.44       94.34      8.16 o 
   3   9   5      354.58      331.55     13.71 o 
   4   9   5      496.55      440.32     13.56 o 
   5   9   5     1065.16      986.69     23.22 o 
   6   9   5      361.42      306.39     18.35 o 
   7   9   5      112.50      121.46     13.37 o 
   8   9   5      116.74      112.36     10.82 o 
   9   9   5      247.23      244.00     15.62 o 
  10   9   5      254.77      268.78     15.45 o 
  11   9   5        5.56       10.97      8.02 o 
  12   9   5      219.22      271.27     25.92 o 
  13   9   5      680.76      754.18     39.81 o 
   0  10   5       49.28       32.02      9.39 o 
   1  10   5      494.66      441.61     16.01 o 
   2  10   5      106.56      102.08      8.86 o 
   3  10   5      707.48      665.61     18.31 o 
   4  10   5      280.83      240.94     12.41 o 
   5  10   5       52.62       61.33     10.24 o 
   6  10   5      427.37      482.68     22.03 o 
   7  10   5      125.03      115.38     12.15 o 
   8  10   5       17.08       24.32      7.89 o 
   9  10   5      217.56      249.33     15.91 o 
  10  10   5        5.04        1.16      7.68 o 
  11  10   5        0.16       -6.58      7.79 o 
  12  10   5      411.38      431.44     22.80 o 
   1  11   5      353.80      372.37     16.30 o 
   2  11   5      737.45      728.86     20.47 o 
   3  11   5     2092.42     2012.16     45.58 o 
   4  11   5      276.29      288.75     18.78 o 
   5  11   5     1071.34     1049.24     38.41 o 
   6  11   5      223.23      228.86     18.16 o 
   7  11   5      100.70      105.75     12.40 o 
   8  11   5       54.93       58.55     10.96 o 
   9  11   5       89.99       95.09     11.78 o 
  10  11   5       86.84      116.74     13.13 o 
  11  11   5       43.10       72.39     11.38 o 
  12  11   5      152.18      212.21     17.41 o 
   0  12   5       19.23       13.82     10.91 o 
   1  12   5       60.23       63.96      8.99 o 
   2  12   5       34.52       58.75      8.70 o 
   3  12   5      324.06      337.84     16.37 o 
   4  12   5      950.54     1017.60     62.18 o 
   5  12   5        0.93      -16.07      8.03 o 
   6  12   5      110.59      106.11     16.92 o 
   7  12   5      537.08      554.40     26.09 o 
   8  12   5      425.94      459.15     24.56 o 
   9  12   5       86.46       92.48     12.29 o 
  10  12   5      633.60      730.37     29.39 o 
  11  12   5       56.74       78.74     11.95 o 
   1  13   5      153.43      153.86     12.57 o 
   2  13   5        3.52        6.16      6.84 o 
   3  13   5      104.93      101.80     10.77 o 
   4  13   5        9.22       16.85     10.46 o 
   5  13   5       25.57       15.48      9.38 o 
   6  13   5       12.71       24.10     10.47 o 
   7  13   5      235.49      231.93     25.17 o 
   8  13   5        3.95       11.01     10.62 o 
   9  13   5       26.02        7.22     11.43 o 
   0  14   5      369.84      431.87     26.85 o 
   1  14   5      711.73      718.95     20.51 o 
   2  14   5        0.18        3.12      6.27 o 
   3  14   5      331.58      331.59     18.21 o 
   4  14   5      325.19      294.58     22.46 o 
   5  14   5       19.03       16.91     10.28 o 
   6  14   5       93.11       73.64     14.43 o 
   7  14   5      278.01      247.46     22.20 o 
   8  14   5       46.60       32.38     12.82 o 
   1  15   5        0.82       -4.07      6.49 o 
   2  15   5       84.24       95.54     10.96 o 
   3  15   5        7.87        9.82     11.16 o 
   4  15   5        0.16       -2.51     10.76 o 
   5  15   5      136.39      165.12     18.99 o 
   6  15   5      186.90      242.84     23.85 o 
   0  16   5      465.78      527.47     40.98 o 
   1  16   5      266.18      276.49     15.69 o 
   2  16   5      104.29      117.61     20.68 o 
   3  16   5       59.37       69.17     14.17 o 
   4  16   5      240.69      211.72     21.65 o 
   2   0   6     4446.04     4451.42     67.83 o 
   3   0   6      713.74      653.08     14.46 o 
   4   0   6    14846.07    15411.92    257.48 o 
   5   0   6     3572.95     3466.52     65.42 o 
   6   0   6      426.38      442.27     20.32 o 
   7   0   6        0.92       -3.48      2.92 o 
   8   0   6      473.56      503.94     40.76 o 
   9   0   6       61.05       42.36     14.99 o 
  10   0   6     3003.58     2798.13     83.23 o 
  11   0   6       63.59       30.66     25.19 o 
  12   0   6      980.63     1013.20     47.89 o 
  13   0   6      198.69      195.94     20.96 o 
  14   0   6       40.28       37.83     14.59 o 
  15   0   6      146.40      159.74     38.91 o 
   1   1   6      379.85      382.88      8.82 o 
   2   1   6     8790.29     9487.23     98.74 o 
   3   1   6     1313.99     1403.88     18.97 o 
   4   1   6     2287.58     2557.41     32.09 o 
   5   1   6     1035.04     1185.54     19.04 o 
   6   1   6      139.76      119.55      5.75 o 
   7   1   6      162.83      162.94      6.17 o 
   8   1   6       68.86       93.46      6.82 o 
   9   1   6       30.27       34.96      7.23 o 
  10   1   6      294.42      329.92     17.67 o 
  11   1   6      682.64      621.89     23.08 o 
  12   1   6      893.13      800.89     26.76 o 
  13   1   6      769.52      757.33     36.81 o 
  14   1   6       11.68       12.24     12.13 o 
  15   1   6       14.31       24.94     11.62 o 
   1   2   6     9793.31     9849.29    221.36 o 
   2   2   6      633.90      731.50     12.91 o 
   3   2   6     5880.53     6082.66     75.34 o 
   4   2   6      373.91      433.70      8.74 o 
   5   2   6     1346.75     1426.63     23.75 o 
   6   2   6      476.30      565.54     15.64 o 
   7   2   6       89.34       87.51      7.77 o 
   8   2   6      290.06      266.69     14.94 o 
   9   2   6        0.41        0.14      4.42 o 
  10   2   6     1470.25     1349.74     32.68 o 
  11   2   6       83.23       90.18     11.60 o 
  12   2   6      363.95      337.51     19.34 o 
  13   2   6      806.65      801.45     31.93 o 
  14   2   6      422.33      443.19     27.80 o 
  15   2   6       35.77       -5.15     11.77 o 
   1   3   6     4670.86     4957.20     75.28 o 
   2   3   6     2705.72     2832.64     58.94 o 
   3   3   6     3166.96     3403.64     38.97 o 
   4   3   6      966.71     1065.33     14.68 o 
   5   3   6      572.09      591.06     12.13 o 
   6   3   6      697.36      672.05     14.99 o 
   7   3   6      648.25      693.17     16.86 o 
   8   3   6        0.00       -6.02      4.16 o 
   9   3   6     1047.09     1104.45     24.05 o 
  10   3   6     3113.17     3034.61     50.21 o 
  11   3   6      284.96      237.80     15.90 o 
  12   3   6      550.33      411.95     24.43 o 
  13   3   6       56.16       48.85     12.87 o 
  14   3   6        0.56        4.58     11.41 o 
  15   3   6      533.35      587.20     29.94 o 
   1   4   6      935.55     1090.38     24.43 o 
   2   4   6     6106.33     6627.04    100.44 o 
   3   4   6     3854.08     4299.31     56.79 o 
   4   4   6      674.12      871.12     14.69 o 
   5   4   6        0.05        0.84      2.34 o 
   6   4   6       57.40       51.20      5.52 o 
   7   4   6       23.01       10.98      5.42 o 
   8   4   6      786.89      653.20     20.96 o 
   9   4   6     2873.63     2779.89     45.34 o 
  10   4   6     1015.79     1017.62     21.95 o 
  11   4   6     1686.21     1554.08     43.45 o 
  12   4   6      123.41      131.35     16.19 o 
  13   4   6        0.00       -2.85      8.60 o 
  14   4   6       95.89      108.70     15.31 o 
  15   4   6        0.75      -20.59     10.29 o 
   1   5   6      442.40      426.99      9.53 o 
   2   5   6      585.08      631.53     17.50 o 
   3   5   6      628.15      455.13     17.23 o 
   4   5   6       73.90       88.46      5.81 o 
   5   5   6      770.82      865.10     15.01 o 
   6   5   6       88.96       69.59      8.87 o 
   7   5   6      600.59      608.37     18.80 o 
   8   5   6      355.36      437.95     13.41 o 
   9   5   6     2156.72     2171.93     39.36 o 
  10   5   6        0.00        8.45      5.73 o 
  11   5   6      215.13      216.53     14.82 o 
  12   5   6        0.02        8.06      8.80 o 
  13   5   6        2.22        7.11      9.13 o 
  14   5   6       27.69       12.76     11.01 o 
  15   5   6       57.08       61.91     14.64 o 
   0   6   6     4567.75     4737.65     89.57 o 
   1   6   6      349.88      256.42     12.21 o 
   2   6   6     1046.15     1011.43     20.71 o 
   3   6   6     1145.38     1334.65     25.24 o 
   4   6   6     1561.07     1563.39     24.53 o 
   5   6   6     3144.19     3028.70     41.02 o 
   6   6   6      935.08      965.63     21.55 o 
   7   6   6      151.30      135.29      9.16 o 
   8   6   6     3633.92     3363.61     49.38 o 
   9   6   6      115.67      100.69      9.09 o 
  10   6   6      439.84      366.18     15.69 o 
  11   6   6      296.75      283.33     21.00 o 
  12   6   6       69.74       69.02     12.21 o 
  13   6   6        2.66        6.61      9.71 o 
  14   6   6        9.48       16.18     11.20 o 
   1   7   6      352.91      360.23     11.37 o 
   2   7   6      354.31      397.33     10.97 o 
   3   7   6       77.28       58.32      6.33 o 
   4   7   6     1578.18     1744.85     42.88 o 
   5   7   6      820.26      734.08     16.02 o 
   6   7   6       13.48       12.26      5.92 o 
   7   7   6     2401.12     2235.10     39.57 o 
   8   7   6      732.55      618.17     19.31 o 
   9   7   6      209.36      219.80     12.73 o 
  10   7   6       29.70       45.51      7.73 o 
  11   7   6       18.49       29.70      7.48 o 
  12   7   6      554.97      588.04     27.33 o 
  13   7   6       64.71       65.30     13.40 o 
  14   7   6        3.54       -0.07     13.58 o 
   0   8   6     1311.64     1195.63     33.04 o 
   1   8   6      268.08      271.79     12.02 o 
   2   8   6     1157.47     1129.52     22.65 o 
   3   8   6        4.18        7.81      3.29 o 
   4   8   6     2763.78     2819.90     46.25 o 
   5   8   6      129.12      118.28      8.96 o 
   6   8   6     2451.42     2521.53     47.32 o 
   7   8   6        6.57       -2.17      5.81 o 
   8   8   6       52.29       61.27      9.38 o 
   9   8   6        1.98       -2.29      6.17 o 
  10   8   6        7.03       21.48      6.64 o 
  11   8   6       37.14       51.35      8.95 o 
  12   8   6        0.54      -14.21     13.20 o 
  13   8   6       82.81       68.28     16.40 o 
   1   9   6      855.32      734.13     21.02 o 
   2   9   6     2044.93     2065.06     35.51 o 
   3   9   6      256.13      259.95     12.32 o 
   4   9   6       30.59       30.74      5.55 o 
   5   9   6        1.88        0.70      7.87 o 
   6   9   6      394.98      413.64     19.55 o 
   7   9   6     2917.87     2714.56     52.24 o 
   8   9   6      536.02      512.70     27.95 o 
   9   9   6      614.62      638.48     22.55 o 
  10   9   6      124.94      130.57     11.53 o 
  11   9   6        0.90        1.85     10.47 o 
  12   9   6        0.38        7.54      8.61 o 
  13   9   6        9.94       32.22     15.40 o 
   0  10   6     1528.35     1514.69     42.30 o 
   1  10   6     3069.26     2979.69     47.78 o 
   2  10   6      137.68      116.52     12.63 o 
   3  10   6      687.58      690.13     21.46 o 
   4  10   6       84.36       61.46      8.08 o 
   5  10   6        1.19        1.38      6.93 o 
   6  10   6       15.71       12.16      8.47 o 
   7  10   6      271.82      308.26     18.01 o 
   8  10   6      123.25      120.83     11.94 o 
   9  10   6       67.83       71.06     10.84 o 
  10  10   6      241.41      243.87     15.67 o 
  11  10   6       94.42      128.04     13.98 o 
  12  10   6       98.11      130.90     18.18 o 
   1  11   6       43.06       44.67      7.21 o 
   2  11   6        0.01        3.70      5.76 o 
   3  11   6       34.68       30.81      7.06 o 
   4  11   6       48.32       32.58      9.42 o 
   5  11   6       39.95       41.70     11.95 o 
   6  11   6        1.06       -0.62      7.40 o 
   7  11   6       17.34       24.66      9.94 o 
   8  11   6        5.74       -4.48      6.62 o 
   9  11   6       44.73       66.75     10.86 o 
  10  11   6      160.11      129.20     13.08 o 
  11  11   6      193.76      216.47     17.49 o 
   0  12   6     1349.38     1410.40     46.76 o 
   1  12   6      918.05      855.05     23.29 o 
   2  12   6      645.78      696.26     21.01 o 
   3  12   6        0.00        1.48      6.87 o 
   4  12   6      671.16      637.91     26.97 o 
   5  12   6       44.69       40.61     20.23 o 
   6  12   6      157.30      138.60     18.66 o 
   7  12   6      146.08      150.27     14.77 o 
   8  12   6       10.10       14.13      9.12 o 
   9  12   6      381.04      423.89     23.92 o 
  10  12   6       86.07      131.38     20.90 o 
  11  12   6        1.54       17.74     17.85 o 
   1  13   6       22.95       11.99      7.46 o 
   2  13   6      234.84      247.05     15.07 o 
   3  13   6      582.65      481.11     22.61 o 
   4  13   6       75.38       66.45     14.61 o 
   5  13   6       35.59       39.81     11.05 o 
   6  13   6      151.82      112.91     15.10 o 
   7  13   6      339.44      386.52     32.43 o 
   8  13   6        1.55       -0.01     10.42 o 
   9  13   6       46.76       60.05     14.53 o 
   0  14   6     3883.58     3907.17     91.85 o 
   1  14   6      312.95      355.48     18.77 o 
   2  14   6       23.46       40.77      9.03 o 
   3  14   6       12.67       17.66      9.08 o 
   4  14   6       19.26       22.42     15.03 o 
   5  14   6      460.86      494.92     46.55 o 
   6  14   6      340.36      413.26     27.12 o 
   7  14   6        0.09       14.69     11.81 o 
   8  14   6        1.14        8.56     11.94 o 
   1  15   6        0.04        8.52      7.01 o 
   2  15   6      138.16      133.91     13.25 o 
   3  15   6      540.56      569.30     30.97 o 
   4  15   6        3.30        9.27     11.24 o 
   5  15   6        2.94       14.23     11.51 o 
   6  15   6       62.14       93.45     16.39 o 
   0  16   6       24.13       52.66     13.75 o 
   1  16   6        8.87       16.64      9.86 o 
   2  16   6       85.14       97.63     20.24 o 
   3  16   6      336.49      310.51     24.53 o 
   4  16   6      183.93      193.68     26.22 o 
   1   1   7     1637.55     1585.66     24.62 o 
   2   1   7      552.98      569.03      9.14 o 
   3   1   7     3467.73     3571.70     47.01 o 
   4   1   7      391.70      481.69     10.22 o 
   5   1   7      898.97      967.91     15.79 o 
   6   1   7     2022.41     2077.79     30.49 o 
   7   1   7       70.10      104.39      5.56 o 
   8   1   7      190.11      198.64      9.49 o 
   9   1   7     5325.17     5152.00     73.33 o 
  10   1   7      858.99      944.21     26.78 o 
  11   1   7      188.49      143.11     13.12 o 
  12   1   7      124.95      138.93     14.23 o 
  13   1   7      115.97       82.42     17.81 o 
  14   1   7       27.25       20.85     10.50 o 
  15   1   7        0.68       -4.35     10.24 o 
   0   2   7     5378.02     5993.64    128.20 o 
   1   2   7     6241.71     6385.18     79.29 o 
   2   2   7      320.25      279.46      8.42 o 
   3   2   7      349.22      387.73     11.50 o 
   4   2   7     2404.11     2841.72     34.96 o 
   5   2   7      284.52      241.60      6.86 o 
   6   2   7      723.65      746.19     13.66 o 
   7   2   7       83.78       99.14      6.66 o 
   8   2   7       24.42       38.60      6.33 o 
   9   2   7      229.48      174.43     10.05 o 
  10   2   7       59.06       63.39      9.93 o 
  11   2   7     1628.44     1433.73     34.88 o 
  12   2   7      421.54      398.69     23.90 o 
  13   2   7      158.37      166.18     17.64 o 
  14   2   7        7.03      -11.29     10.42 o 
  15   2   7      172.67      193.11     18.45 o 
   1   3   7     8832.94     9440.14    138.89 o 
   2   3   7      472.20      484.74     18.67 o 
   3   3   7     1593.36     1651.32     23.40 o 
   4   3   7     2343.48     2646.19     32.12 o 
   5   3   7     1293.15     1262.56     18.14 o 
   6   3   7     1425.26     1703.50     25.78 o 
   7   3   7      313.44      300.57     10.49 o 
   8   3   7     1600.79     1388.17     28.59 o 
   9   3   7      566.82      494.13     16.21 o 
  10   3   7      221.22      222.92     13.04 o 
  11   3   7        3.01      -13.56      8.31 o 
  12   3   7      509.30      552.00     28.51 o 
  13   3   7       21.68       20.39     11.69 o 
  14   3   7       85.29       72.35     15.62 o 
  15   3   7      132.85      116.99     18.33 o 
   0   4   7     1871.89     1514.81    104.72 o 
   1   4   7     1850.28     1898.68     33.18 o 
   3   4   7     7476.81     7679.38    106.23 o 
   4   4   7    16353.57    17505.20    195.24 o 
   5   4   7       36.37       36.09      3.47 o 
   6   4   7      506.72      480.94     12.39 o 
   7   4   7       76.88       54.91      6.17 o 
   8   4   7      648.16      598.36     16.84 o 
   9   4   7      568.60      563.23     18.49 o 
  10   4   7      724.96      649.51     19.34 o 
  11   4   7      101.93      130.26     17.47 o 
  12   4   7       37.34       23.61     11.12 o 
  13   4   7      444.54      400.12     23.07 o 
  14   4   7      174.82      165.58     17.47 o 
  15   4   7       16.70        6.27     11.56 o 
   1   5   7     1167.20     1240.62     19.05 o 
   2   5   7     3607.99     3949.98     58.80 o 
   3   5   7     7797.37     8004.09    100.93 o 
   4   5   7      265.55      284.18      9.43 o 
   5   5   7        8.44        5.93      3.16 o 
   6   5   7      176.41      163.86      8.31 o 
   7   5   7     2119.01     2101.03     35.52 o 
   8   5   7      363.65      335.42     15.05 o 
   9   5   7      471.34      421.84     20.20 o 
  10   5   7      410.74      401.07     25.85 o 
  11   5   7       78.60       73.70     10.98 o 
  12   5   7        5.64       -4.37      8.11 o 
  13   5   7       22.49        8.39     13.43 o 
  14   5   7        5.25        8.53     10.86 o 
  15   5   7      481.21      468.98     28.25 o 
   0   6   7      603.10      578.46     19.73 o 
   1   6   7      396.47      368.01     10.78 o 
   2   6   7      804.08      865.05     28.44 o 
   3   6   7      113.72      146.13     10.20 o 
   4   6   7     1537.34     1666.68     25.91 o 
   5   6   7       65.52       72.60      5.84 o 
   6   6   7      214.59      213.17     11.97 o 
   7   6   7     1127.34     1194.86     27.85 o 
   8   6   7      253.91      233.36     12.22 o 
   9   6   7     1136.38     1132.59     26.81 o 
  10   6   7        1.26        5.82      5.77 o 
  11   6   7      302.66      260.76     14.02 o 
  12   6   7      584.97      577.85     27.27 o 
  13   6   7        0.02        4.54     10.22 o 
  14   6   7      283.50      293.02     22.26 o 
   1   7   7        0.03       -4.38      3.27 o 
   2   7   7     1412.21     1480.68     23.89 o 
   4   7   7        4.44        7.88      2.81 o 
   5   7   7     1029.36     1028.21     31.14 o 
   6   7   7      850.16      846.23     23.06 o 
   7   7   7     1755.25     1733.29     34.03 o 
   8   7   7     1706.82     1616.52     30.69 o 
   9   7   7       14.03        4.39      6.55 o 
  10   7   7       69.17       69.32      9.92 o 
  11   7   7       84.50       85.91     10.37 o 
  12   7   7        4.84       31.36     10.39 o 
  13   7   7       57.68       40.86     14.42 o 
  14   7   7       61.00       74.54     15.08 o 
   0   8   7       67.09       72.99      9.49 o 
   1   8   7      332.17      282.64     13.18 o 
   2   8   7        0.06       -4.62      4.12 o 
   3   8   7     2328.26     2364.61     44.40 o 
   4   8   7       11.63        9.36      4.62 o 
   5   8   7      123.75      141.69      9.77 o 
   6   8   7      236.97      253.63     14.75 o 
   7   8   7     1079.48     1029.47     27.35 o 
   8   8   7      156.25      199.50     14.43 o 
   9   8   7       14.63       24.01      7.83 o 
  10   8   7       31.23       29.88      7.68 o 
  11   8   7       61.78       61.54      9.23 o 
  12   8   7      535.01      688.25     29.66 o 
  13   8   7      129.63      115.68     16.50 o 
   1   9   7      811.97      756.60     21.79 o 
   2   9   7        4.35       -0.18      4.82 o 
   3   9   7      813.51      735.11     18.76 o 
   4   9   7      145.30      129.36      9.38 o 
   5   9   7     1494.39     1540.77     33.25 o 
   6   9   7       73.58       57.14      9.19 o 
   7   9   7      284.69      280.51     16.88 o 
   8   9   7       25.85       36.12      9.11 o 
   9   9   7       30.30       33.39      8.10 o 
  10   9   7       41.88       39.35      9.43 o 
  11   9   7      276.56      278.05     17.79 o 
  12   9   7      409.60      429.01     22.17 o 
  13   9   7        0.83        0.80     12.81 o 
   0  10   7      924.75      853.43     36.34 o 
   1  10   7      996.11      899.34     21.89 o 
   2  10   7      146.40      132.75      9.97 o 
   3  10   7      373.19      366.45     15.45 o 
   4  10   7       10.50       20.44      6.42 o 
   5  10   7      330.21      336.72     19.97 o 
   6  10   7       96.81       78.66     11.58 o 
   7  10   7       26.65       29.28      8.46 o 
   8  10   7       41.56       42.60     11.25 o 
   9  10   7      125.01      148.86     13.32 o 
  10  10   7       45.81       39.21     10.22 o 
  11  10   7       39.04       43.91     10.28 o 
  12  10   7       92.19       90.28     13.39 o 
   1  11   7      410.17      405.45     17.12 o 
   2  11   7      140.11      131.49     10.39 o 
   3  11   7      179.40      175.05     11.84 o 
   4  11   7        2.53       -2.11      7.43 o 
   5  11   7      262.11      288.34     33.60 o 
   6  11   7      203.19      181.53     16.44 o 
   7  11   7      493.65      488.28     26.49 o 
   8  11   7       51.95       42.29      9.32 o 
   9  11   7      565.91      535.09     23.93 o 
  10  11   7        2.73       -5.15      8.61 o 
  11  11   7        6.01       10.97      9.45 o 
   0  12   7      210.50      238.72     27.38 o 
   1  12   7      192.57      167.54     16.39 o 
   2  12   7       90.11       83.21      9.70 o 
   3  12   7       51.71       66.23      8.85 o 
   4  12   7      141.39      133.18     15.14 o 
   5  12   7       68.49       48.37     13.49 o 
   6  12   7      178.17      172.14     20.01 o 
   7  12   7      265.00      207.17     18.75 o 
   8  12   7        5.51       10.90     10.21 o 
   9  12   7      232.56      286.71     22.97 o 
  10  12   7       22.59       36.38     12.65 o 
   1  13   7     1271.58     1246.26     29.78 o 
   2  13   7      251.32      246.95     15.23 o 
   3  13   7        3.54       12.27     11.47 o 
   4  13   7       29.65        7.03     17.04 o 
   5  13   7       30.52       45.85     14.81 o 
   6  13   7       11.61       27.68     11.20 o 
   7  13   7       84.85       45.08     15.50 o 
   8  13   7       67.56       92.42     15.63 o 
   9  13   7        8.36        5.18     11.34 o 
   0  14   7     2045.03     2027.04     87.96 o 
   1  14   7      162.94      198.48     14.80 o 
   2  14   7      802.21      841.41     25.38 o 
   3  14   7      200.29      198.50     18.64 o 
   4  14   7       75.72       92.34     17.61 o 
   5  14   7      811.67      867.54     38.95 o 
   6  14   7        0.11        9.67     10.82 o 
   7  14   7      420.95      394.03     27.01 o 
   8  14   7        1.38       18.92     14.42 o 
   1  15   7      122.04      137.57     11.55 o 
   2  15   7       81.53      100.13     12.02 o 
   3  15   7       24.33       29.98     12.41 o 
   4  15   7      280.76      306.50     24.55 o 
   5  15   7      208.28      234.50     21.92 o 
   6  15   7     1320.50     1352.80     45.28 o 
   0  16   7       52.78       76.36     18.48 o 
   1  16   7      127.85      137.80     15.10 o 
   2  16   7      264.40      265.53     22.63 o 
   3  16   7      205.33      219.63     21.20 o 
   1   0   8      783.79      777.39     18.74 o 
   2   0   8     2927.03     2917.90     47.16 o 
   3   0   8    14856.86    14598.91    213.89 o 
   4   0   8     1265.45     1463.22     27.66 o 
   5   0   8     8357.06     9097.18    191.10 o 
   6   0   8      729.60      710.51     63.02 o 
   7   0   8      715.38      757.75     18.22 o 
   8   0   8      383.98      447.19     14.32 o 
   9   0   8     1800.21     1574.76     36.64 o 
  10   0   8     1571.50     1457.78     43.60 o 
  11   0   8      789.22      695.62     32.21 o 
  12   0   8       90.69       98.34     15.91 o 
  13   0   8      384.34      366.64     36.53 o 
  14   0   8     1211.50     1179.05     55.85 o 
  15   0   8       47.45       17.51     32.85 o 
   1   1   8     5274.12     5353.70     73.45 o 
   2   1   8     3240.46     3429.37     38.50 o 
   3   1   8     1770.88     2111.82     27.39 o 
   4   1   8       75.00       75.53      4.71 o 
   5   1   8       11.28       19.57      3.37 o 
   6   1   8     2036.86     2044.83     63.16 o 
   7   1   8       66.38       70.47      5.47 o 
   8   1   8      364.23      400.64     12.15 o 
   9   1   8      295.93      272.59     13.58 o 
  10   1   8      501.85      505.93     21.08 o 
  11   1   8     1064.24      949.87     27.82 o 
  12   1   8       92.09       81.79     11.66 o 
  13   1   8       10.57        1.61      8.81 o 
  14   1   8        1.32       -5.07      9.43 o 
  15   1   8      552.12      562.09     53.10 o 
   0   2   8    17994.94    18686.58    387.45 o 
   1   2   8    11696.39    11996.65    145.43 o 
   2   2   8     1627.10     1709.99     22.71 o 
   3   2   8       78.85       51.70      4.15 o 
   4   2   8     1363.34     1459.47     19.67 o 
   5   2   8      891.10     1064.46     15.97 o 
   6   2   8       69.94       82.16      4.70 o 
   7   2   8      996.40      952.78     21.43 o 
   8   2   8       77.53       82.05      7.73 o 
   9   2   8     1440.81     1328.78     25.15 o 
  10   2   8      206.71      211.22     12.85 o 
  11   2   8       44.82       61.82     11.22 o 
  12   2   8       59.70       48.95     12.18 o 
  13   2   8      102.97       92.11     14.63 o 
  14   2   8        4.32        0.69     10.02 o 
  15   2   8        3.04       -6.72     12.66 o 
   1   3   8      165.09      122.88      8.77 o 
   2   3   8     3076.24     3522.77     51.37 o 
   3   3   8     9967.32    10942.96    124.28 o 
   4   3   8     1044.86     1135.49     18.31 o 
   5   3   8      257.68      277.68      7.47 o 
   6   3   8     2938.17     2989.08     36.81 o 
   7   3   8      934.79      895.13     18.30 o 
   8   3   8       95.58       78.13     10.83 o 
   9   3   8      388.06      381.35     14.93 o 
  10   3   8      963.25      906.40     26.52 o 
  11   3   8      883.51      848.47     30.43 o 
  12   3   8       63.19       75.87     14.46 o 
  13   3   8       94.50       85.55     15.14 o 
  14   3   8       42.68       64.83     15.17 o 
  15   3   8       14.11       -2.19     11.02 o 
   0   4   8     1425.57     1555.41     42.46 o 
   1   4   8      670.06      822.28     17.72 o 
   2   4   8      931.34      914.58     43.87 o 
   3   4   8    18649.37    20029.85    263.56 o 
   4   4   8      278.73      262.87     13.51 o 
   5   4   8     1843.64     2103.52     29.93 o 
   6   4   8     1172.66     1313.43     25.10 o 
   7   4   8      774.21      677.54     30.73 o 
   8   4   8        1.54        1.03      4.76 o 
   9   4   8      951.90      988.94     26.27 o 
  10   4   8      665.22      632.60     22.46 o 
  11   4   8        0.45       -0.04      9.43 o 
  12   4   8       62.19       65.87     12.95 o 
  13   4   8       65.91       92.02     15.95 o 
  14   4   8      123.38      123.42     20.27 o 
  15   4   8      101.67      119.44     16.53 o 
   1   5   8     1727.52     1833.33     27.88 o 
   2   5   8     7591.21     8098.87    101.09 o 
   3   5   8     2241.12     2249.58     37.23 o 
   4   5   8      568.10      660.55     19.48 o 
   5   5   8      348.52      371.11     10.50 o 
   6   5   8     1918.62     1884.29     37.00 o 
   7   5   8     4011.17     3724.71    104.82 o 
   8   5   8     5907.50     5461.94     85.98 o 
   9   5   8     2700.86     2516.04     48.35 o 
  10   5   8        2.54       13.02      6.67 o 
  11   5   8      532.07      562.23     23.78 o 
  12   5   8       18.14       12.45      8.95 o 
  13   5   8       18.97        6.87      9.74 o 
  14   5   8      149.40      134.19     17.12 o 
  15   5   8      541.90      594.18     33.08 o 
   0   6   8      418.07      575.30     19.68 o 
   1   6   8      398.46      451.90     13.45 o 
   2   6   8        5.75        3.05      2.56 o 
   3   6   8      148.32      118.77      8.40 o 
   4   6   8     2336.68     2417.79     34.46 o 
   5   6   8      385.12      436.11     14.33 o 
   6   6   8      314.55      323.45     13.48 o 
   7   6   8      196.15      117.35      9.56 o 
   8   6   8      342.49      337.93     19.30 o 
   9   6   8     1229.81     1153.71     27.34 o 
  10   6   8      538.50      496.53     22.95 o 
  11   6   8       32.91       44.31      8.12 o 
  12   6   8      189.12      208.19     19.13 o 
  13   6   8      445.76      432.39     25.01 o 
  14   6   8       48.41       23.38     12.20 o 
   1   7   8      241.27      283.23     11.39 o 
   2   7   8        6.60       -0.22      3.66 o 
   4   7   8       71.61       82.52      7.53 o 
   5   7   8       17.39       18.83      4.89 o 
   6   7   8     1421.14     1460.21     30.11 o 
   7   7   8      967.91      901.42     22.86 o 
   8   7   8      143.21      117.22     10.63 o 
   9   7   8       15.97        7.95      6.16 o 
  10   7   8        4.67        5.17      6.75 o 
  11   7   8      265.73      265.98     17.43 o 
  12   7   8      218.83      262.73     19.36 o 
  13   7   8       95.38       99.73     19.56 o 
  14   7   8       97.81      132.85     18.53 o 
   0   8   8      492.39      493.35     20.44 o 
   1   8   8     1036.27     1045.95     21.98 o 
   2   8   8     1059.87     1050.98     32.30 o 
   3   8   8     1268.16     1282.70     31.84 o 
   4   8   8        1.84        3.70      5.44 o 
   5   8   8        4.15        3.42      6.37 o 
   6   8   8       24.53       22.86      7.30 o 
   7   8   8      416.61      430.54     19.83 o 
   8   8   8       82.35       95.52     10.32 o 
   9   8   8      345.38      253.98     16.99 o 
  10   8   8        0.58        6.49      6.75 o 
  11   8   8      155.01      175.96     13.30 o 
  12   8   8      616.05      646.27     28.86 o 
  13   8   8        6.58       -8.14     12.81 o 
   1   9   8      398.88      404.41     17.77 o 
   2   9   8     1767.38     1793.33     32.45 o 
   3   9   8      545.64      578.64     24.18 o 
   4   9   8      117.13      141.40      9.82 o 
   5   9   8      598.13      579.70     19.34 o 
   6   9   8      194.60      229.03     14.93 o 
   7   9   8       42.44       48.64      9.23 o 
   8   9   8       21.70       25.63      8.06 o 
   9   9   8      349.46      324.01     19.77 o 
  10   9   8      256.16      287.63     19.50 o 
  11   9   8      145.81      177.52     15.15 o 
  12   9   8        7.34        9.13      9.04 o 
  13   9   8       74.14      117.16     21.59 o 
   0  10   8      314.32      277.18     19.40 o 
   1  10   8       18.13        8.32      5.96 o 
   2  10   8      157.75      134.34     10.24 o 
   3  10   8        3.84        3.80      6.35 o 
   4  10   8        0.16        0.60      5.46 o 
   5  10   8      719.80      727.51     44.62 o 
   6  10   8      358.99      388.45     22.55 o 
   7  10   8       27.69       31.55      8.68 o 
   8  10   8      414.60      440.84     22.60 o 
   9  10   8      307.68      338.43     20.77 o 
  10  10   8      126.88      142.83     14.15 o 
  11  10   8      159.74      206.40     16.56 o 
  12  10   8      247.64      317.15     20.33 o 
   1  11   8      541.51      500.67     17.97 o 
   2  11   8      111.86      114.89     10.22 o 
   3  11   8       31.74       40.90      7.97 o 
   4  11   8      149.54      174.54     15.50 o 
   5  11   8      362.11      314.05     24.53 o 
   6  11   8        9.74       -1.34      8.41 o 
   7  11   8       73.52       56.97     11.66 o 
   8  11   8        6.00       -2.44      9.42 o 
   9  11   8        2.90       22.72      8.43 o 
  10  11   8      274.23      304.71     19.53 o 
  11  11   8       32.66       58.42     13.80 o 
   0  12   8      605.54      557.48     30.36 o 
   1  12   8      616.72      609.51     28.04 o 
   2  12   8      305.71      292.19     15.68 o 
   3  12   8      144.25      149.45     13.24 o 
   4  12   8      949.16      971.81     40.14 o 
   5  12   8       21.44       25.24     12.75 o 
   6  12   8      116.85      133.20     24.91 o 
   7  12   8        0.73       -8.32     11.20 o 
   8  12   8      314.98      349.30     24.65 o 
   9  12   8      417.82      424.87     31.49 o 
  10  12   8        0.56       -5.12     14.29 o 
   1  13   8      301.72      317.68     17.28 o 
   2  13   8       73.32       91.02     10.57 o 
   3  13   8      508.48      484.70     31.08 o 
   4  13   8      187.84      191.80     20.81 o 
   5  13   8       62.87       69.98     15.05 o 
   6  13   8       31.61       21.98     13.35 o 
   7  13   8      348.05      350.43     25.17 o 
   8  13   8       16.47       24.35     12.03 o 
   9  13   8      117.95      156.68     38.13 o 
   0  14   8       39.45       62.57     20.89 o 
   1  14   8      238.69      271.39     16.76 o 
   2  14   8        0.69        3.01      7.83 o 
   3  14   8      337.75      394.51     24.97 o 
   4  14   8      258.89      278.22     26.28 o 
   5  14   8       23.92       23.18     13.83 o 
   6  14   8        0.03      -11.33     15.50 o 
   7  14   8       24.42       35.84     13.27 o 
   8  14   8       69.91       96.99     20.16 o 
   1  15   8       55.88       74.98     14.86 o 
   2  15   8      137.22      125.31     16.81 o 
   3  15   8       19.03       19.54     16.32 o 
   4  15   8        2.13       12.04     12.69 o 
   5  15   8       48.82       42.50     16.89 o 
   6  15   8        0.70        6.03     19.53 o 
   0  16   8      189.21      197.05     21.07 o 
   1  16   8      321.27      391.85     19.88 o 
   2  16   8       16.50       41.64     11.94 o 
   3  16   8      261.33      277.85     23.46 o 
   1   1   9     5845.89     6087.70     83.43 o 
   2   1   9     2353.92     2355.46     29.79 o 
   3   1   9     2959.04     3153.09     38.95 o 
   4   1   9       79.83       71.94      4.52 o 
   5   1   9     1150.92     1248.07     19.28 o 
   6   1   9      570.34      532.63     13.25 o 
   7   1   9      308.04      280.76      9.03 o 
   8   1   9       46.92       61.86      6.23 o 
   9   1   9      157.51      131.39     13.07 o 
  10   1   9     1853.47     1576.83     38.43 o 
  11   1   9      891.70      894.82     24.36 o 
  12   1   9        9.01       17.95     11.12 o 
  13   1   9       60.70       59.84     11.53 o 
  14   1   9      280.26      300.39     22.90 o 
  15   1   9      179.20      190.52     23.48 o 
   0   2   9    55460.71       -3.71      1.85 o 
   1   2   9      995.25     1081.25     31.64 o 
   2   2   9       16.51       45.67      3.29 o 
   3   2   9     1208.69     1251.42     20.13 o 
   4   2   9     1966.04     2103.14     30.52 o 
   5   2   9      444.63      422.12      9.96 o 
   6   2   9     1332.11     1468.96     22.74 o 
   7   2   9       95.56       80.95      7.49 o 
   8   2   9     1855.17     1863.79     36.98 o 
   9   2   9     7837.36     7735.51    103.36 o 
  10   2   9      867.74      899.96     25.57 o 
  11   2   9      154.53      149.64     15.71 o 
  12   2   9        0.39       -8.38      8.54 o 
  13   2   9        8.94        2.22      9.10 o 
  14   2   9      220.54      202.32     18.17 o 
  15   2   9       52.36       26.43     13.01 o 
   1   3   9     4477.55     4754.07     86.89 o 
   2   3   9     5846.57     5996.35    183.13 o 
   3   3   9    16870.77    18042.30    237.49 o 
   4   3   9    23798.04    24895.58    276.19 o 
   5   3   9      940.15      982.47     16.84 o 
   6   3   9       15.93       14.74      2.62 o 
   7   3   9      335.52      349.38     14.24 o 
   8   3   9      651.11      723.67     18.47 o 
   9   3   9      153.06      200.20     11.28 o 
  10   3   9       92.84      109.91     12.95 o 
  11   3   9        3.56       32.21     25.55 o 
  12   3   9      932.31      932.93     34.00 o 
  13   3   9       82.35       85.88     15.28 o 
  14   3   9       25.39       33.48     13.24 o 
  15   3   9        4.31       -6.95     10.45 o 
   0   4   9       72.32       72.23      9.48 o 
   1   4   9      337.87      470.25     12.54 o 
   2   4   9      594.36      773.72     17.75 o 
   3   4   9       52.10       98.13      6.54 o 
   4   4   9       80.74       82.05      5.58 o 
   5   4   9      162.63      236.49     13.22 o 
   6   4   9      950.57      916.63     16.81 o 
   7   4   9      414.61      400.04     16.14 o 
   8   4   9     2627.97     2430.92     45.43 o 
   9   4   9      460.64      427.31     18.65 o 
  10   4   9     1884.84     1737.01     37.90 o 
  11   4   9      539.54      510.94     23.45 o 
  12   4   9      106.16       83.06     14.53 o 
  13   4   9      137.55      124.38     16.78 o 
  14   4   9       44.13       75.33     13.97 o 
  15   4   9       13.24       -4.45     10.93 o 
   1   5   9      322.69      352.49     11.21 o 
   2   5   9     8919.65     9675.93    130.75 o 
   3   5   9     3320.09     3406.86     76.26 o 
   4   5   9     3077.24     3072.37     66.25 o 
   5   5   9     1508.24     1601.42     25.28 o 
   6   5   9     2373.18     2404.67     42.47 o 
   7   5   9      284.07      221.23     13.58 o 
   8   5   9     1028.59     1090.31     27.94 o 
   9   5   9      842.50      847.87     25.13 o 
  10   5   9      125.64      120.77     12.51 o 
  11   5   9      263.42      257.39     17.21 o 
  12   5   9       99.34       78.68     12.55 o 
  13   5   9      180.85      181.78     17.52 o 
  14   5   9      220.82      264.60     21.31 o 
  15   5   9        0.47       18.57     12.42 o 
   0   6   9      738.04      875.82     68.17 o 
   1   6   9     1200.65     1109.45     26.65 o 
   2   6   9     5713.61     5883.29     83.63 o 
   3   6   9     1596.59     1631.45     32.67 o 
   4   6   9       30.07       25.69      4.97 o 
   5   6   9        0.26       -0.44      3.44 o 
   6   6   9       39.01       49.48      6.76 o 
   7   6   9       91.83       72.65      8.42 o 
   8   6   9        0.29       -3.21      5.60 o 
   9   6   9        0.40        4.46      6.43 o 
  10   6   9        6.85        9.22      6.68 o 
  11   6   9      375.76      409.31     22.01 o 
  12   6   9      294.11      344.19     23.77 o 
  13   6   9      103.91      109.51     15.00 o 
  14   6   9       18.51        3.07     11.33 o 
   1   7   9      991.21      964.93     22.34 o 
   2   7   9     5035.07     5004.46     83.76 o 
   4   7   9      152.67      146.31     10.34 o 
   5   7   9      292.13      359.82     12.52 o 
   6   7   9        0.16       -0.72      4.89 o 
   7   7   9      508.17      485.42     17.93 o 
   8   7   9     2584.73     2285.60     41.93 o 
   9   7   9      144.65      163.33     12.55 o 
  10   7   9      110.23      122.10     11.77 o 
  11   7   9        8.96       15.88      7.23 o 
  12   7   9     1528.42     1611.15     81.96 o 
  13   7   9        6.49       18.87     11.83 o 
  14   7   9      151.70      178.84     21.57 o 
   0   8   9     4615.54     4223.10     85.38 o 
   1   8   9        3.00        2.90      4.72 o 
   2   8   9      394.55      285.46     16.62 o 
   3   8   9      602.11      552.87     16.74 o 
   4   8   9      971.21      954.43     21.30 o 
   5   8   9       90.69       76.64      8.71 o 
   6   8   9       27.22       23.83      7.13 o 
   7   8   9       95.61      127.64     11.95 o 
   8   8   9      692.39      641.38     23.68 o 
   9   8   9       37.97       40.50      9.68 o 
  10   8   9      288.19      290.50     17.09 o 
  11   8   9      169.23      162.97     12.93 o 
  12   8   9       93.95       95.91     14.28 o 
  13   8   9      135.75      160.85     20.07 o 
   1   9   9      211.37      177.05     10.96 o 
   2   9   9      481.06      435.82     17.87 o 
   3   9   9     1006.22     1020.16     36.85 o 
   4   9   9     1081.41     1057.59     23.43 o 
   5   9   9      250.05      265.15     20.01 o 
   6   9   9        0.08        0.22      6.54 o 
   7   9   9       26.33       31.49      8.28 o 
   8   9   9      667.53      697.00     48.25 o 
   9   9   9      935.67      900.29     28.83 o 
  10   9   9       21.39       18.15      8.50 o 
  11   9   9      372.84      406.78     21.02 o 
  12   9   9       11.25       13.64     12.49 o 
  13   9   9      559.17      579.94     39.83 o 
   0  10   9       57.33       47.00     15.39 o 
   1  10   9      290.33      281.46     13.96 o 
   2  10   9        0.97       -1.52      6.00 o 
   3  10   9      512.07      487.32     19.25 o 
   4  10   9      657.36      655.76     18.92 o 
   5  10   9        9.37       15.54      7.32 o 
   6  10   9      369.90      358.23     21.22 o 
   7  10   9       18.57        8.27      9.10 o 
   8  10   9       12.24       14.38      9.87 o 
   9  10   9      229.07      243.85     18.35 o 
  10  10   9      527.14      579.75     25.26 o 
  11  10   9        0.12        8.89      9.22 o 
  12  10   9        3.18       -5.34      9.47 o 
   1  11   9      149.75      165.18     11.80 o 
   2  11   9       50.55       39.04      8.84 o 
   3  11   9       79.78       51.06      9.49 o 
   4  11   9       14.28       19.54      8.79 o 
   5  11   9      103.13      101.10     19.60 o 
   6  11   9       54.72       36.71     12.71 o 
   7  11   9        1.27        8.63     17.27 o 
   8  11   9      368.32      369.59     28.40 o 
   9  11   9       14.50       31.63      9.88 o 
  10  11   9      103.85      143.02     14.98 o 
  11  11   9       39.08       46.38     11.91 o 
   0  12   9      290.35      341.55     26.80 o 
   1  12   9     2322.31     2212.79     41.56 o 
   2  12   9       62.81       40.58      9.36 o 
   3  12   9      183.75      171.77     14.21 o 
   4  12   9      298.42      289.09     20.28 o 
   5  12   9        3.62       30.38     17.80 o 
   6  12   9       95.62      132.28     18.65 o 
   7  12   9        6.10       18.30     12.75 o 
   8  12   9       48.51       62.96     20.05 o 
   9  12   9       12.36       18.39     12.69 o 
  10  12   9       98.95      122.61     19.97 o 
   1  13   9       98.96       99.54     11.25 o 
   2  13   9       41.59       30.89      9.41 o 
   3  13   9        2.23        6.81      9.41 o 
   4  13   9       99.86       91.16     16.51 o 
   5  13   9      349.81      307.59     26.11 o 
   6  13   9       84.42       39.52     20.85 o 
   7  13   9      837.94      793.23     40.71 o 
   8  13   9      596.57      620.66     44.51 o 
   9  13   9        3.83       11.97     12.41 o 
   0  14   9      289.12      253.87     24.10 o 
   1  14   9      383.44      362.67     21.10 o 
   2  14   9      109.63      120.34     13.44 o 
   3  14   9       15.77       43.59     12.18 o 
   4  14   9       50.11       69.28     16.28 o 
   5  14   9       37.12       41.57     15.10 o 
   6  14   9       50.58       64.40     17.45 o 
   7  14   9       29.32       26.87     14.39 o 
   8  14   9      298.96      294.78     29.24 o 
   1  15   9      183.44      198.77     17.33 o 
   2  15   9      290.56      305.98     23.34 o 
   3  15   9        0.18       -4.71     14.21 o 
   4  15   9       86.44       89.22     18.28 o 
   5  15   9      379.33      355.95     26.37 o 
   6  15   9      291.83      339.86     29.95 o 
   0  16   9       15.24       22.35     12.87 o 
   1  16   9       37.01       53.22     11.06 o 
   2  16   9      117.26      112.38     14.64 o 
   3  16   9       97.22      110.81     18.45 o 
   0   0  10     9334.66     9308.93    197.46 o 
   1   0  10     4666.75     5087.41    112.07 o 
   2   0  10      897.55      921.19     21.90 o 
   3   0  10     5738.76     6146.77    109.27 o 
   4   0  10     2253.09     2335.65     41.19 o 
   5   0  10     4608.39     4814.07     77.65 o 
   6   0  10      247.67      326.48     12.77 o 
   7   0  10     1654.34     1597.70     32.58 o 
   8   0  10     1406.77     1450.37     31.22 o 
   9   0  10     6590.65     6642.45    110.77 o 
  10   0  10      839.31      741.53     29.96 o 
  11   0  10      255.32      288.08     21.75 o 
  12   0  10      157.06      167.19     19.27 o 
  13   0  10     1494.07     1485.85     83.00 o 
  14   0  10      333.47      365.89     50.49 o 
  15   0  10      156.15      152.64     35.03 o 
   1   1  10     1956.99     2136.58     36.96 o 
   2   1  10      313.35      380.02      8.77 o 
   3   1  10     2418.17     2585.94     33.27 o 
   4   1  10      196.47      173.34      6.69 o 
   5   1  10     3745.57     3986.86     49.56 o 
   6   1  10       34.15       36.34      4.32 o 
   7   1  10      434.33      461.84     11.26 o 
   8   1  10       23.69       23.70      4.16 o 
   9   1  10     1243.32     1321.83     30.58 o 
  10   1  10        2.84        5.64      6.56 o 
  11   1  10       58.12       62.66     10.36 o 
  12   1  10      198.15      178.79     15.11 o 
  13   1  10       10.44       -6.54      8.16 o 
  14   1  10      141.56      129.17     16.97 o 
  15   1  10      339.79      351.42     26.00 o 
   0   2  10    11784.05    11570.81    295.10 o 
   1   2  10      773.59      853.25     27.14 o 
   2   2  10     8492.64     8815.23    118.43 o 
   3   2  10      637.70      602.87     11.69 o 
   4   2  10      111.48      141.81      8.32 o 
   5   2  10       98.18      119.23      6.55 o 
   6   2  10      145.17      152.03      6.37 o 
   7   2  10        1.72       10.31      4.09 o 
   8   2  10      289.19      283.72     12.77 o 
   9   2  10       51.92       60.29      7.84 o 
  10   2  10     1524.08     1521.28     40.06 o 
  11   2  10       43.67       35.20     10.85 o 
  12   2  10        5.23        7.17      8.59 o 
  13   2  10      196.12      197.03     16.70 o 
  14   2  10      150.42      164.78     18.48 o 
  15   2  10       18.62        5.56     12.56 o 
   1   3  10     2421.25     2400.18     86.02 o 
   2   3  10     1665.60     1910.47     27.62 o 
   3   3  10    10874.03    11591.99    130.34 o 
   4   3  10      390.50      445.10     12.50 o 
   5   3  10     1960.50     2165.04     28.26 o 
   6   3  10      644.17      625.02     12.20 o 
   7   3  10       58.84       70.15      7.39 o 
   8   3  10        0.66        3.09      4.95 o 
   9   3  10      432.23      448.16     18.54 o 
  10   3  10        2.83        3.81      7.98 o 
  11   3  10      724.71      687.05     32.15 o 
  12   3  10       24.96       18.76     11.73 o 
  13   3  10       35.64       44.12     13.05 o 
  14   3  10        8.88       -8.27     11.73 o 
  15   3  10      511.78      484.90     29.97 o 
   0   4  10      906.27     1036.49     32.64 o 
   1   4  10     2209.85     2386.54     36.67 o 
   2   4  10     6803.29     7041.77     98.57 o 
   3   4  10      366.07      369.37     10.32 o 
   4   4  10      350.23      317.47     11.14 o 
   5   4  10       53.80       44.80      4.59 o 
   6   4  10       31.64       37.40      4.01 o 
   7   4  10     1000.90      976.55     21.27 o 
   8   4  10      111.99      121.24     10.80 o 
   9   4  10     1811.72     1848.88     41.69 o 
  10   4  10       25.36       12.92      7.41 o 
  11   4  10      133.17      157.68     15.91 o 
  12   4  10        0.41       -4.88      9.84 o 
  13   4  10       13.16        2.90     11.61 o 
  14   4  10        2.46        0.36     12.28 o 
  15   4  10        0.47      -12.93     10.13 o 
   1   5  10       80.33      108.45      7.65 o 
   2   5  10     2106.78     2275.96     36.91 o 
   3   5  10      153.76      158.35      9.82 o 
   4   5  10      432.04      437.07     15.38 o 
   5   5  10     2484.31     2440.74     37.85 o 
   6   5  10      223.96      240.07     11.48 o 
   7   5  10      428.98      452.58     18.06 o 
   8   5  10     1792.19     1776.14     37.89 o 
   9   5  10      518.34      551.67     34.48 o 
  10   5  10        2.08        4.24      7.12 o 
  11   5  10      277.75      271.61     20.25 o 
  12   5  10       14.15       26.96      9.61 o 
  13   5  10      250.32      187.34     17.52 o 
  14   5  10      348.00      361.96     24.45 o 
   0   6  10      397.19      342.17     19.20 o 
   1   6  10     2960.17     3033.84     54.55 o 
   2   6  10       30.54       37.20      5.77 o 
   3   6  10     1770.60     1889.00     36.66 o 
   4   6  10     3837.09     4070.50    120.05 o 
   5   6  10      750.29      790.85     18.15 o 
   6   6  10       46.04       41.48      5.93 o 
   7   6  10      551.01      521.67     17.56 o 
   8   6  10     3583.73     3410.49     54.94 o 
   9   6  10     1254.82     1133.28     27.43 o 
  10   6  10        2.26        1.49      6.52 o 
  11   6  10       19.70       32.29      9.56 o 
  12   6  10       61.53       79.39     15.06 o 
  13   6  10      196.41      176.14     17.94 o 
  14   6  10       31.83       24.23     11.99 o 
   1   7  10      225.37      185.29     15.51 o 
   2   7  10       74.68       71.46      9.89 o 
   3   7  10      107.96      124.88     12.63 o 
   4   7  10      890.11      886.31     23.05 o 
   5   7  10     3044.77     3209.48     48.18 o 
   6   7  10     2113.98     1914.02     34.72 o 
   7   7  10       63.17       57.21      8.14 o 
   8   7  10     2152.23     1877.93     37.06 o 
   9   7  10      917.16      860.19     24.22 o 
  10   7  10       13.93       17.32      7.61 o 
  11   7  10       55.93       46.21      8.79 o 
  12   7  10        0.21        6.74      9.47 o 
  13   7  10      131.16      154.63     27.52 o 
  14   7  10       41.18       15.50     12.78 o 
   0   8  10       66.79       66.65     13.00 o 
   1   8  10       59.66       41.34      7.28 o 
   2   8  10      792.20      679.15     20.65 o 
   3   8  10     1569.35     1614.71     59.00 o 
   4   8  10      813.51      777.36     21.49 o 
   5   8  10      167.73      133.28     10.73 o 
   6   8  10        0.27      -10.76      6.45 o 
   7   8  10      857.89      699.68     31.29 o 
   8   8  10       31.87       39.04      9.03 o 
   9   8  10        0.95        6.63      7.87 o 
  10   8  10       46.04       33.93      8.94 o 
  11   8  10      363.63      346.06     17.62 o 
  12   8  10        0.43        0.97      9.77 o 
  13   8  10        8.20       32.39     13.03 o 
   1   9  10     1185.11     1099.58     26.94 o 
   2   9  10     2069.22     2097.21     40.69 o 
   3   9  10       10.91        6.50      5.26 o 
   4   9  10       70.32       81.79      8.27 o 
   5   9  10       91.95       93.46     11.23 o 
   6   9  10       15.87        9.92      9.03 o 
   7   9  10       91.30       60.05     10.98 o 
   8   9  10      216.33      232.75     16.79 o 
   9   9  10      779.63      695.30     26.37 o 
  10   9  10       93.57       95.93     16.36 o 
  11   9  10       67.48       70.01     11.54 o 
  12   9  10       72.19       39.84     14.39 o 
  13   9  10      132.64      166.00     31.64 o 
   0  10  10      113.88      124.79     14.46 o 
   1  10  10      259.38      238.02     14.49 o 
   2  10  10       15.14        5.53      6.47 o 
   3  10  10       98.19      101.76     10.75 o 
   4  10  10      281.04      273.29     15.57 o 
   5  10  10        7.82       14.53      8.46 o 
   6  10  10      162.50      174.44     15.61 o 
   7  10  10      141.04      151.33     17.58 o 
   8  10  10      104.37      104.06     13.03 o 
   9  10  10        9.76       21.85     10.18 o 
  10  10  10       55.96       76.13     11.77 o 
  11  10  10       23.26       26.77     10.55 o 
  12  10  10      125.67      180.08     16.71 o 
   1  11  10       29.93       35.85      8.53 o 
   2  11  10      250.15      225.14     14.98 o 
   3  11  10       81.86       81.49     10.80 o 
   4  11  10       53.68       33.79      9.75 o 
   5  11  10     1533.64     1396.84     46.45 o 
   6  11  10        4.75       -2.40      9.64 o 
   7  11  10      126.53      174.84     27.06 o 
   8  11  10       25.72       63.23     17.45 o 
   9  11  10      240.42      282.57     32.58 o 
  10  11  10       43.17       52.58     12.38 o 
  11  11  10      765.87      899.32     34.62 o 
   0  12  10       85.00       80.92     14.20 o 
   1  12  10     1376.24     1301.38     33.34 o 
   2  12  10        3.57        0.43      8.14 o 
   3  12  10      127.68      116.06     16.29 o 
   4  12  10      838.02      813.45     29.73 o 
   5  12  10      740.79      637.55     35.58 o 
   6  12  10      348.00      342.62     27.27 o 
   7  12  10      649.58      611.98     45.20 o 
   8  12  10      256.63      282.93     33.32 o 
   9  12  10      435.80      421.03     28.18 o 
  10  12  10      478.93      561.52     32.86 o 
   1  13  10        0.00        3.43      8.29 o 
   2  13  10       81.04       71.97     11.71 o 
   3  13  10       61.22       76.95     13.30 o 
   4  13  10      139.77      152.47     19.44 o 
   5  13  10       14.54       14.01     12.06 o 
   6  13  10      118.58      130.23     24.39 o 
   7  13  10        8.59       17.81     17.08 o 
   8  13  10      360.14      378.76     31.11 o 
   9  13  10        1.48       30.55     17.53 o 
   0  14  10      338.27      314.30     31.83 o 
   1  14  10     1080.25     1147.93     37.32 o 
   2  14  10      346.68      354.03     21.20 o 
   3  14  10       68.69       72.85     13.61 o 
   4  14  10        0.62       17.44     13.67 o 
   5  14  10      135.64      108.76     23.35 o 
   6  14  10      197.92      290.94     34.39 o 
   7  14  10       72.26       67.30     18.12 o 
   1  15  10        0.15       29.77     11.84 o 
   2  15  10       38.01       31.93     14.62 o 
   3  15  10       35.56       41.88     39.88 o 
   4  15  10        0.02       -3.62     16.36 o 
   5  15  10      268.30      282.06     46.10 o 
   0  16  10       33.21       74.44     22.08 o 
   1  16  10      260.53      284.34     33.50 o 
   2  16  10        7.54       13.58     14.03 o 
   1   1  11        0.68       -2.43      1.83 o 
   2   1  11     1128.72     1087.73     18.03 o 
   3   1  11    11788.25    12588.44    132.21 o 
   4   1  11        0.01        7.01      2.68 o 
   5   1  11      406.32      443.94      9.97 o 
   6   1  11     2318.43     2568.37     34.94 o 
   7   1  11       38.36       40.23      4.71 o 
   8   1  11     1322.41     1222.82     21.98 o 
   9   1  11     2412.68     2388.00     37.71 o 
  10   1  11     1497.34     1423.14     31.45 o 
  11   1  11       10.80       24.10      8.39 o 
  12   1  11       40.85       38.76     10.10 o 
  13   1  11       12.46        8.40      9.90 o 
  14   1  11        6.46       21.75     11.46 o 
  15   1  11       22.46        7.21     11.80 o 
   0   2  11     2365.81     2601.83     61.48 o 
   1   2  11     8633.80     9167.34    124.00 o 
   2   2  11      986.32     1196.97     32.02 o 
   3   2  11     2038.74     2250.19     30.03 o 
   4   2  11     1016.71      962.79     14.03 o 
   5   2  11      125.91      139.84      5.95 o 
   6   2  11        5.01        1.36      2.81 o 
   7   2  11      101.87      105.24      7.88 o 
   8   2  11      521.91      466.21     13.71 o 
   9   2  11     1277.08     1299.42     27.04 o 
  10   2  11     1419.25     1506.41     31.89 o 
  11   2  11      378.11      326.06     19.92 o 
  12   2  11      114.21      120.03     13.42 o 
  13   2  11        0.41       -6.42      8.44 o 
  14   2  11       70.28       65.10     14.05 o 
  15   2  11        1.18       -7.93     13.68 o 
   1   3  11     7370.66     7394.97    101.95 o 
   2   3  11     9533.24    10231.77    139.45 o 
   3   3  11     3697.59     4201.24     48.45 o 
   4   3  11     4674.28     5170.92     62.40 o 
   5   3  11     2371.94     2337.42     30.27 o 
   6   3  11       22.89       58.27      5.00 o 
   7   3  11      769.57      798.30     19.27 o 
   8   3  11      153.93      164.87     11.82 o 
   9   3  11      322.72      314.06     16.21 o 
  10   3  11      377.27      373.24     21.33 o 
  11   3  11      274.27      263.75     19.97 o 
  12   3  11       62.21       56.44     13.11 o 
  13   3  11     1121.26     1153.04     34.56 o 
  14   3  11      276.72      271.59     20.41 o 
  15   3  11       15.21       18.46     12.73 o 
   0   4  11     2563.94     2598.61     52.26 o 
   1   4  11     1629.33     1629.77     27.40 o 
   2   4  11      231.85      308.96     11.35 o 
   3   4  11     4400.59     4503.85     66.55 o 
   4   4  11     2453.33     2644.29     36.71 o 
   5   4  11        0.11        4.64      3.63 o 
   6   4  11       47.13       64.87      5.53 o 
   7   4  11      282.20      262.71     11.79 o 
   8   4  11      680.66      696.72     21.75 o 
   9   4  11     2788.15     2571.62     48.88 o 
  10   4  11      619.20      642.07     38.54 o 
  11   4  11      399.62      430.72     36.67 o 
  12   4  11        0.00        0.42      9.41 o 
  13   4  11      985.52      964.93     36.88 o 
  14   4  11       86.72       84.63     16.74 o 
  15   4  11        0.93       -3.40     15.81 o 
   1   5  11     3090.92     3001.77     46.08 o 
   2   5  11        0.24        3.55      3.32 o 
   3   5  11      354.70      294.53     20.43 o 
   4   5  11      754.74      835.13     15.76 o 
   5   5  11     1034.88     1084.26     20.31 o 
   6   5  11      152.97      149.60     14.16 o 
   7   5  11      811.47      736.89     24.90 o 
   8   5  11       94.39       83.90     10.93 o 
   9   5  11       36.18       16.46      7.59 o 
  10   5  11      581.63      523.53     22.20 o 
  11   5  11      156.08      157.26     16.47 o 
  12   5  11      143.82      125.17     16.72 o 
  13   5  11      262.64      244.54     19.66 o 
  14   5  11      290.17      279.85     22.12 o 
   0   6  11      168.28      197.01     17.12 o 
   1   6  11     1470.49     1385.22     30.95 o 
   2   6  11      448.63      515.01     16.58 o 
   3   6  11      347.59      320.02     16.40 o 
   4   6  11     1601.36     1668.25     31.26 o 
   5   6  11        4.81       -0.25      3.58 o 
   6   6  11       88.83       69.79      6.97 o 
   7   6  11      273.90      272.55     14.05 o 
   8   6  11      566.11      551.38     19.75 o 
   9   6  11      347.38      349.58     20.48 o 
  10   6  11       20.04       22.55      7.51 o 
  11   6  11      454.47      482.43     34.24 o 
  12   6  11       69.92      104.04     15.30 o 
  13   6  11       32.16       29.89     12.06 o 
  14   6  11       66.45       75.55     14.71 o 
   1   7  11     1121.70      969.56     25.61 o 
   2   7  11       48.25       28.32      9.93 o 
   3   7  11      139.35      108.61     14.23 o 
   4   7  11      485.71      522.14     17.50 o 
   5   7  11      123.61      133.66      8.72 o 
   6   7  11      791.02      937.10     22.54 o 
   7   7  11      540.08      544.78     21.41 o 
   8   7  11        5.99       17.98      6.84 o 
   9   7  11       97.88      109.65     11.03 o 
  10   7  11        5.81       14.11      7.46 o 
  11   7  11      336.07      332.54     18.36 o 
  12   7  11      113.52      117.89     15.21 o 
  13   7  11      145.90      172.27     18.27 o 
  14   7  11       22.11       25.21     15.90 o 
   0   8  11      833.82      873.93     35.92 o 
   1   8  11     2785.81     2796.68     76.86 o 
   2   8  11      267.71      227.73     14.46 o 
   3   8  11      739.63      748.63     20.09 o 
   4   8  11     1237.28     1095.04     25.36 o 
   5   8  11       68.56       75.60      9.67 o 
   6   8  11      355.22      268.91     15.99 o 
   7   8  11       19.68       11.75      7.34 o 
   8   8  11      138.82      158.53     13.96 o 
   9   8  11      372.68      351.80     23.97 o 
  10   8  11        4.31       -4.25      7.48 o 
  11   8  11       13.96       23.13      9.07 o 
  12   8  11      413.81      416.68     28.95 o 
  13   8  11       51.90       35.11     17.38 o 
   1   9  11      457.77      436.12     20.16 o 
   2   9  11      343.05      337.87     18.44 o 
   3   9  11      269.45      209.38     14.86 o 
   4   9  11       86.47       64.21      9.88 o 
   5   9  11     1215.26     1130.55     30.92 o 
   6   9  11      354.96      382.87     24.54 o 
   7   9  11       94.73       78.96     11.29 o 
   8   9  11      463.31      447.31     22.46 o 
   9   9  11        6.05       -2.33      7.71 o 
  10   9  11       15.25        5.81      9.21 o 
  11   9  11       28.14        4.15      8.83 o 
  12   9  11       18.80        5.36     12.51 o 
   0  10  11       20.79        6.97     10.97 o 
   1  10  11      325.44      334.35     19.37 o 
   2  10  11      672.75      600.95     23.17 o 
   3  10  11      137.41      137.95     11.88 o 
   4  10  11      656.97      564.76     28.17 o 
   5  10  11      758.77      798.45     31.72 o 
   6  10  11        1.29        3.96     12.78 o 
   7  10  11      109.77      116.69     17.92 o 
   8  10  11       48.22       60.52     13.13 o 
   9  10  11      178.06      190.29     17.03 o 
  10  10  11      150.20      204.35     28.84 o 
  11  10  11       21.03       39.00     10.87 o 
  12  10  11       36.09       48.75     11.71 o 
   1  11  11        0.15        8.56      8.47 o 
   2  11  11      129.70      100.09     11.15 o 
   3  11  11      240.29      208.06     14.76 o 
   4  11  11       83.64       91.09     13.34 o 
   5  11  11     2374.11     2357.76     79.44 o 
   6  11  11      238.59      234.05     28.30 o 
   7  11  11      105.14      102.61     21.51 o 
   8  11  11      343.91      331.07     28.10 o 
   9  11  11      957.85      899.32     41.46 o 
  10  11  11      160.15      156.81     17.00 o 
  11  11  11       18.70       48.72     14.39 o 
   0  12  11      760.67      673.21     37.36 o 
   1  12  11      422.17      426.87     23.81 o 
   2  12  11       57.82       50.13     11.23 o 
   3  12  11      500.33      436.14     21.35 o 
   4  12  11       94.21       86.63     22.48 o 
   5  12  11       10.21       27.29     15.29 o 
   6  12  11      375.85      415.68     37.31 o 
   7  12  11       88.04      125.92     24.45 o 
   8  12  11       20.35       64.86     17.39 o 
   9  12  11      400.23      373.31     31.92 o 
  10  12  11       44.92       61.52     15.74 o 
   1  13  11      344.72      329.56     21.89 o 
   2  13  11      318.57      294.06     20.98 o 
   3  13  11      376.66      422.70     34.91 o 
   4  13  11        0.04       -3.05     15.13 o 
   5  13  11       74.53       77.90     45.68 o 
   6  13  11      140.52      105.87     22.66 o 
   7  13  11      100.13       85.87     31.37 o 
   8  13  11      319.67      348.88     31.16 o 
   9  13  11        9.47       17.68     13.73 o 
   0  14  11       16.55       36.12     35.39 o 
   1  14  11      241.70      275.41     21.44 o 
   2  14  11        6.56       28.01     11.03 o 
   3  14  11       38.47       39.21     14.67 o 
   4  14  11      718.73      648.29     56.61 o 
   5  14  11       11.27       13.06     17.18 o 
   6  14  11      136.67      157.22     50.51 o 
   7  14  11       29.93       60.11     31.11 o 
   1  15  11       24.17       58.42     17.45 o 
   2  15  11       16.41       29.22     14.60 o 
   3  15  11        2.44       -0.64     22.39 o 
   4  15  11       37.79       58.74     20.82 o 
   5  15  11      492.72      441.67     42.27 o 
   0  16  11      274.65      379.76     38.16 o 
   1  16  11       66.54      108.14     17.00 o 
   0   0  12     3728.21     3643.28     89.84 o 
   1   0  12     2987.07     3042.57     71.98 o 
   2   0  12     2198.08     2216.71     45.78 o 
   3   0  12       41.89       39.86      5.20 o 
   4   0  12      152.07      114.16      7.90 o 
   5   0  12     2512.59     2600.05     46.67 o 
   6   0  12       47.26       68.30     10.01 o 
   7   0  12      217.05      275.35     14.57 o 
   8   0  12     2100.61     2088.12     43.82 o 
   9   0  12     4522.81     4235.34     76.34 o 
  10   0  12     1200.36     1057.25     36.06 o 
  11   0  12        1.20        2.05     11.58 o 
  12   0  12      275.20      248.69     28.94 o 
  13   0  12      140.34       98.71     34.29 o 
  14   0  12       17.36       12.37     21.40 o 
  15   0  12       60.94       67.12     37.21 o 
   1   1  12       30.24       37.96      4.16 o 
   2   1  12       61.32      110.13      6.05 o 
   3   1  12      250.83      329.89      8.17 o 
   4   1  12     7590.49     8011.68     87.09 o 
   5   1  12      775.66      763.50     13.87 o 
   6   1  12     2311.55     2531.91     32.49 o 
   7   1  12      723.08      742.89     17.77 o 
   8   1  12      633.24      669.02     15.04 o 
   9   1  12       11.35       17.97      6.53 o 
  10   1  12      791.10      799.87     24.76 o 
  11   1  12      109.10       78.04     11.27 o 
  12   1  12      910.08      861.38     30.93 o 
  13   1  12        0.06       -4.82     10.42 o 
  14   1  12      113.72       97.55     15.99 o 
  15   1  12        8.31        6.84     11.69 o 
   0   2  12     4001.77     4058.61     92.21 o 
   1   2  12     3860.10     4361.22     57.00 o 
   2   2  12     3593.79     3821.20     51.81 o 
   3   2  12     2320.09     2786.00     34.06 o 
   4   2  12      133.11      124.60      5.07 o 
   5   2  12      618.29      600.04     11.14 o 
   6   2  12      243.36      288.70      8.76 o 
   7   2  12     2703.03     2675.06     41.02 o 
   8   2  12        2.83       11.78      4.93 o 
   9   2  12     1673.09     1775.78     33.18 o 
  10   2  12       21.93       27.82      8.08 o 
  11   2  12      302.49      301.35     18.01 o 
  12   2  12       17.32       15.78      8.75 o 
  13   2  12       41.09       23.79     10.97 o 
  14   2  12      168.13      168.87     18.35 o 
  15   2  12      350.99      376.15     26.86 o 
   1   3  12     1548.32     1567.13     39.06 o 
   2   3  12     3390.72     3764.46     56.60 o 
   3   3  12     1496.59     1609.61     22.23 o 
   4   3  12      545.74      633.11     12.52 o 
   5   3  12       29.14       41.52      5.36 o 
   6   3  12     1006.88     1078.57     19.02 o 
   7   3  12      736.22      667.66     24.55 o 
   8   3  12        2.73        8.39      6.20 o 
   9   3  12      702.64      645.09     21.13 o 
  10   3  12     1018.00      975.02     34.26 o 
  11   3  12      588.85      529.80     29.85 o 
  12   3  12      134.04      156.77     15.16 o 
  13   3  12       69.03       88.28     13.37 o 
  14   3  12       21.47       43.13     13.30 o 
  15   3  12      269.35      236.25     35.48 o 
   0   4  12     4076.31     4160.14    131.15 o 
   1   4  12      991.44     1164.96     21.32 o 
   2   4  12     1140.00     1285.93     24.81 o 
   3   4  12      545.98      576.98     18.64 o 
   4   4  12      253.15      296.16      9.29 o 
   5   4  12       18.86       23.57      4.40 o 
   6   4  12       49.90       40.96      5.19 o 
   7   4  12     1561.00     1551.09     33.47 o 
   8   4  12     1266.91     1229.75     29.70 o 
   9   4  12      220.14      249.57     15.52 o 
  10   4  12       25.82       15.89      8.20 o 
  11   4  12       53.06       58.43     12.16 o 
  12   4  12       33.70       44.89     12.85 o 
  13   4  12      386.44      383.74     26.56 o 
  14   4  12       22.34       17.64     13.51 o 
  15   4  12        7.42        1.85     17.16 o 
   1   5  12     2084.24     2030.36     28.05 o 
   2   5  12      356.25      350.42     10.59 o 
   3   5  12      110.83      127.47      9.81 o 
   4   5  12      148.49      163.00      8.58 o 
   5   5  12      405.24      393.34     12.46 o 
   6   5  12     1987.78     1957.39     36.12 o 
   7   5  12     3811.13     3866.17     58.32 o 
   8   5  12     3000.95     2800.20     52.14 o 
   9   5  12      384.58      394.24     19.49 o 
  10   5  12       49.25       52.91      9.90 o 
  11   5  12       13.19       17.71      9.82 o 
  12   5  12      103.61      100.17     18.50 o 
  13   5  12      804.99      928.48     33.34 o 
  14   5  12      169.28      204.89     19.63 o 
   0   6  12     3028.90     3130.70     80.62 o 
   1   6  12      638.07      597.34     27.73 o 
   2   6  12       17.65        7.77      4.20 o 
   3   6  12      332.51      218.23     47.43 o 
   4   6  12     3217.22     3187.34     51.15 o 
   5   6  12       97.46      126.85      9.06 o 
   6   6  12      193.69      156.10      9.46 o 
   7   6  12      362.70      305.93     15.42 o 
   8   6  12        9.50       17.83      6.77 o 
   9   6  12      432.60      427.09     18.86 o 
  10   6  12      123.98      122.58     11.77 o 
  11   6  12       78.13       92.46     14.23 o 
  12   6  12       59.13       58.37     17.38 o 
  13   6  12        0.17        2.48      9.77 o 
  14   6  12        8.86        0.47     13.59 o 
   1   7  12       45.35       55.52     12.48 o 
   2   7  12      755.56      766.09     21.04 o 
   3   7  12      813.74      742.16     23.31 o 
   4   7  12      107.64       84.95      7.87 o 
   5   7  12     2001.70     2125.70     35.95 o 
   6   7  12      186.33      241.57     12.82 o 
   7   7  12       42.46       36.82     10.17 o 
   8   7  12      603.80      633.59     21.55 o 
   9   7  12      110.85      128.04     11.83 o 
  10   7  12      924.78      948.55     26.60 o 
  11   7  12       36.80       48.40     10.01 o 
  12   7  12        0.15       -0.19      9.63 o 
  13   7  12      260.30      240.11     22.76 o 
   0   8  12      242.02      280.74     26.48 o 
   1   8  12     4317.50     4100.00     93.89 o 
   2   8  12      777.74      788.96     24.38 o 
   3   8  12      213.69      333.73     17.38 o 
   4   8  12      680.58      718.76     20.12 o 
   5   8  12        0.01        9.13      6.64 o 
   6   8  12      409.49      381.49     17.67 o 
   7   8  12      407.64      406.25     20.17 o 
   8   8  12      415.85      413.53     28.00 o 
   9   8  12      109.25       83.31     12.34 o 
  10   8  12       36.26       35.55      9.26 o 
  11   8  12      227.02      218.51     16.41 o 
  12   8  12        5.34       13.08     10.72 o 
  13   8  12      223.36      260.05     30.00 o 
   1   9  12       86.17       77.67     10.86 o 
   2   9  12     1845.99     1704.34     40.02 o 
   3   9  12      261.84      247.30     16.32 o 
   4   9  12       46.51       60.32      9.90 o 
   5   9  12       58.76       62.55     12.03 o 
   6   9  12       46.76       61.53     12.71 o 
   7   9  12      366.86      315.91     20.43 o 
   8   9  12        4.85        2.38      8.09 o 
   9   9  12        7.00        5.28      9.10 o 
  10   9  12        0.99        3.09      9.01 o 
  11   9  12      462.74      479.21     26.09 o 
  12   9  12       58.98       55.29     18.72 o 
   0  10  12        3.31       17.84     13.68 o 
   1  10  12       59.63       66.27     10.54 o 
   2  10  12      395.92      413.05     21.51 o 
   3  10  12     3017.06     2710.65     56.57 o 
   4  10  12        2.22       29.22     13.52 o 
   5  10  12      369.65      346.89     26.61 o 
   6  10  12      330.11      343.77     33.37 o 
   7  10  12      108.40       99.35     17.64 o 
   8  10  12      381.45      397.96     29.54 o 
   9  10  12      301.04      321.29     32.36 o 
  10  10  12      676.27      676.54     34.78 o 
  11  10  12      387.68      410.27     24.79 o 
  12  10  12       91.66      105.72     18.07 o 
   1  11  12      293.49      289.56     24.41 o 
   2  11  12        3.25        5.16      8.42 o 
   3  11  12      691.07      764.09     33.71 o 
   4  11  12       44.53       50.31     13.01 o 
   5  11  12       66.37       92.28     19.46 o 
   6  11  12       29.55       16.13     14.76 o 
   7  11  12       10.62        7.48     13.36 o 
   8  11  12      186.20      221.96     24.48 o 
   9  11  12      130.55      129.14     24.94 o 
  10  11  12       22.65       17.86     22.80 o 
  11  11  12        3.82       11.15     12.61 o 
   0  12  12       96.59       76.43     27.64 o 
   1  12  12      480.71      486.33     25.47 o 
   2  12  12        3.01        8.32      8.89 o 
   3  12  12      102.44      115.47     14.27 o 
   4  12  12       11.66        0.25     12.28 o 
   5  12  12      170.57      155.03     24.07 o 
   6  12  12       36.97       52.47     40.87 o 
   7  12  12      231.52      283.44     43.06 o 
   8  12  12        0.49       11.67     14.87 o 
   9  12  12      525.37      505.80     37.16 o 
  10  12  12      113.81      114.74     18.62 o 
   1  13  12        4.64       10.29      9.78 o 
   2  13  12       54.45       52.28     11.97 o 
   3  13  12      261.40      251.39     30.00 o 
   4  13  12      488.66      497.36     57.97 o 
   5  13  12      261.43      312.27     33.60 o 
   6  13  12      159.35      223.71     30.62 o 
   7  13  12      242.42      244.01     32.62 o 
   8  13  12       11.85       31.32     16.23 o 
   9  13  12      102.41      106.81     21.64 o 
   0  14  12      729.64      797.87     44.90 o 
   1  14  12      486.96      554.31     29.52 o 
   2  14  12        0.66       17.54     11.20 o 
   3  14  12      456.60      516.44     33.98 o 
   4  14  12      365.58      415.53     38.83 o 
   5  14  12        3.14       12.03     25.51 o 
   6  14  12        3.08       20.14     31.60 o 
   7  14  12       23.43       49.25     20.87 o 
   1  15  12        0.06       27.49     11.72 o 
   2  15  12        3.39       11.28     12.89 o 
   3  15  12       46.03       57.27     20.63 o 
   4  15  12      148.92      188.25     44.63 o 
   5  15  12       54.58       77.41     22.90 o 
   0  16  12     2524.45     2366.66     86.92 o 
   1   1  13     1766.70     1745.83     29.31 o 
   2   1  13     4437.40     5152.46     67.56 o 
   3   1  13     1302.23     1327.36     19.31 o 
   4   1  13     4329.64     4768.28     54.78 o 
   5   1  13     2329.49     2218.34     29.45 o 
   6   1  13      292.90      278.57      8.54 o 
   7   1  13      937.86      928.00     16.76 o 
   8   1  13     1578.19     1568.82     25.04 o 
   9   1  13      494.71      417.38     17.00 o 
  10   1  13      859.50      783.31     24.30 o 
  11   1  13      186.24      182.10     18.27 o 
  12   1  13      124.58      113.82     14.49 o 
  13   1  13       52.77       38.77     11.60 o 
  14   1  13       13.93       13.77     11.31 o 
  15   1  13       67.67       50.08     14.46 o 
   0   2  13     9725.34     9659.01    206.93 o 
   1   2  13      477.19      530.36     13.54 o 
   2   2  13     1294.03     1212.49     21.27 o 
   3   2  13     3156.74     3327.57     39.87 o 
   4   2  13      853.98      832.40     13.08 o 
   5   2  13     1470.70     1548.54     20.90 o 
   6   2  13      589.23      670.86     13.08 o 
   7   2  13        2.76       -1.20      3.32 o 
   8   2  13      277.42      262.60     14.83 o 
   9   2  13       49.65       46.55      7.35 o 
  10   2  13        4.31        4.64      6.83 o 
  11   2  13      753.99      691.65     24.51 o 
  12   2  13       82.11       81.87     11.84 o 
  13   2  13       26.58       13.08     10.32 o 
  14   2  13       37.74       28.24     12.10 o 
  15   2  13       22.33       12.82     12.39 o 
   1   3  13        6.26        9.88      7.01 o 
   2   3  13       36.68       32.66      4.99 o 
   3   3  13        1.51       19.32      3.30 o 
   4   3  13     1315.69     1288.75     19.61 o 
   5   3  13      962.11     1048.10     18.76 o 
   6   3  13       97.02       89.68      6.79 o 
   7   3  13      208.95      203.18      9.82 o 
   8   3  13      109.54       98.18      7.87 o 
   9   3  13      459.46      446.21     16.87 o 
  10   3  13       79.09       89.11     12.75 o 
  11   3  13       24.59       23.00      9.06 o 
  12   3  13        0.15      -12.42      7.61 o 
  13   3  13       10.22        8.76      9.64 o 
  14   3  13        6.21       13.43     12.74 o 
  15   3  13      239.76      207.14     25.76 o 
   0   4  13     1172.39     1442.57     33.71 o 
   1   4  13     1344.95     1153.52     21.52 o 
   2   4  13      321.65      301.97     12.48 o 
   3   4  13      702.43      724.22     13.81 o 
   4   4  13      151.61      136.46      8.60 o 
   5   4  13        2.29        8.86      3.99 o 
   6   4  13      102.80      122.28      7.98 o 
   7   4  13       20.62       33.22      6.14 o 
   8   4  13       41.00       43.14      8.52 o 
   9   4  13      113.39      100.16     10.89 o 
  10   4  13       48.15       27.71     10.11 o 
  11   4  13       72.89       63.62     10.92 o 
  12   4  13       74.96       51.94     12.89 o 
  13   4  13        2.40       -0.05     10.73 o 
  14   4  13      116.52      125.06     18.61 o 
   1   5  13       81.04      110.98      5.56 o 
   2   5  13      285.77      352.20     11.19 o 
   3   5  13      965.60      988.40     24.96 o 
   4   5  13       25.01       19.01      4.13 o 
   5   5  13      178.87      155.30      8.71 o 
   6   5  13      497.43      419.14     14.88 o 
   7   5  13      331.71      344.58     14.47 o 
   8   5  13      278.05      287.52     16.51 o 
   9   5  13      340.17      362.94     18.94 o 
  10   5  13      612.93      600.55     24.35 o 
  11   5  13       61.87       43.57     17.45 o 
  12   5  13       63.24       78.97     16.70 o 
  13   5  13      282.68      293.02     29.37 o 
  14   5  13      300.27      298.78     22.90 o 
   0   6  13       61.13       51.57     10.97 o 
   1   6  13       20.12       19.96      6.04 o 
   2   6  13       86.82      109.20      7.94 o 
   3   6  13      152.87      175.04     12.13 o 
   4   6  13       18.67       13.69      4.70 o 
   5   6  13     1196.34     1253.16     23.11 o 
   6   6  13       51.63       60.48      7.05 o 
   7   6  13      101.49       90.24     10.23 o 
   8   6  13       17.87       36.27      8.09 o 
   9   6  13       36.33       71.89      9.67 o 
  10   6  13        7.16       -0.46      8.32 o 
  11   6  13        2.20        3.24      8.98 o 
  12   6  13       24.98       15.07     11.31 o 
  13   6  13      572.41      557.76     31.66 o 
  14   6  13        1.29       -1.16     11.95 o 
   1   7  13       10.55        2.74      7.19 o 
   2   7  13      690.74      763.02     26.79 o 
   3   7  13        8.42       15.70      6.86 o 
   4   7  13      146.02       87.57      8.14 o 
   5   7  13      812.89      898.21     21.23 o 
   6   7  13       33.52       26.60      7.11 o 
   7   7  13       36.26       44.54      8.86 o 
   8   7  13      863.80      773.49     22.86 o 
   9   7  13       54.41       51.67      9.18 o 
  10   7  13        6.47       13.22      7.63 o 
  11   7  13        6.15        4.36      8.09 o 
  12   7  13        0.16        2.66      9.74 o 
  13   7  13      293.47      279.04     26.96 o 
   0   8  13      593.27      702.19     33.17 o 
   1   8  13      898.24      893.14     26.55 o 
   2   8  13       13.71        5.66      6.83 o 
   3   8  13     1802.67     1599.13     37.56 o 
   4   8  13      105.73       73.13     10.11 o 
   5   8  13      147.06      160.82     11.94 o 
   6   8  13      163.71      146.54     11.88 o 
   7   8  13       23.01       22.25      8.34 o 
   8   8  13      239.21      200.47     15.47 o 
   9   8  13        5.55        7.31      7.78 o 
  10   8  13        0.17      -14.85      7.42 o 
  11   8  13       14.12       20.13      9.45 o 
  12   8  13      164.64      189.42     18.39 o 
  13   8  13      952.24     1003.14     40.44 o 
   1   9  13        0.29        8.33      7.36 o 
   2   9  13      329.53      291.37     17.75 o 
   3   9  13     1193.93     1122.12     31.15 o 
   4   9  13      282.24      313.57     18.30 o 
   5   9  13       21.49       18.51      8.92 o 
   6   9  13      834.44      810.18     42.12 o 
   7   9  13     1117.70     1031.70     52.56 o 
   8   9  13     1293.18     1281.68     34.48 o 
   9   9  13       47.77       39.40     10.94 o 
  10   9  13       88.43       89.76     13.24 o 
  11   9  13        3.76        5.47     11.76 o 
  12   9  13       93.41      131.54     27.32 o 
   0  10  13      615.09      658.65     34.39 o 
   1  10  13      713.50      592.00     29.99 o 
   2  10  13     1908.73     1673.58     41.22 o 
   3  10  13       25.71        6.52      8.34 o 
   4  10  13     2622.72     2415.57     76.97 o 
   5  10  13       29.51       27.14     10.54 o 
   6  10  13      333.97      253.04     23.32 o 
   7  10  13       59.71       67.31     15.70 o 
   8  10  13       92.83      135.80     34.19 o 
   9  10  13      141.10      168.01     23.89 o 
  10  10  13      106.96       99.68     17.19 o 
  11  10  13      113.87      112.30     26.76 o 
   1  11  13       65.54       37.02     13.92 o 
   2  11  13       12.74       14.85      9.41 o 
   3  11  13      391.91      358.11     21.20 o 
   4  11  13      265.75      241.18     21.13 o 
   5  11  13        3.04       -6.77     12.59 o 
   6  11  13        7.14       14.16     12.33 o 
   7  11  13      508.64      368.62     28.80 o 
   8  11  13      366.54      419.55     31.77 o 
   9  11  13        8.77       -7.71     14.34 o 
  10  11  13       32.40       22.56     17.32 o 
  11  11  13      154.00      167.89     20.43 o 
   0  12  13       29.16       42.24     15.50 o 
   1  12  13        2.01       -2.39      8.46 o 
   2  12  13      194.66      186.57     17.20 o 
   3  12  13      192.62      162.30     16.28 o 
   4  12  13       22.35       24.86     11.87 o 
   5  12  13        9.83       48.88     18.38 o 
   6  12  13        6.46       18.47     16.23 o 
   7  12  13        1.91        9.39     19.35 o 
   8  12  13      185.36      255.04     31.76 o 
   9  12  13        5.59       23.94     16.76 o 
  10  12  13      557.13      589.25     39.74 o 
   1  13  13        4.50       -0.25     10.50 o 
   2  13  13      105.74      141.47     16.28 o 
   3  13  13      108.87      129.26     18.75 o 
   4  13  13        8.33       -1.63     15.08 o 
   5  13  13      362.71      336.93     34.49 o 
   6  13  13      444.30      383.95     39.25 o 
   7  13  13      119.06      109.48     21.34 o 
   8  13  13       84.17       62.44     19.73 o 
   0  14  13        0.00       26.88     17.22 o 
   1  14  13      190.03      199.96     19.45 o 
   2  14  13       58.57       42.02     12.41 o 
   3  14  13      431.39      442.84     31.75 o 
   4  14  13      201.57      170.31     27.97 o 
   5  14  13       43.94       27.97     18.13 o 
   6  14  13      622.05      644.19     50.27 o 
   7  14  13       53.28       60.88     25.14 o 
   1  15  13      254.31      300.38     23.68 o 
   2  15  13        2.21        2.06     12.72 o 
   3  15  13      166.37      219.89     31.37 o 
   4  15  13        0.67       -4.03     32.10 o 
   5  15  13       31.93       43.47     21.46 o 
   0   0  14     4035.45     3580.73    120.39 o 
   1   0  14     3163.70     2717.90     66.90 o 
   2   0  14     5359.61     5818.78    107.31 o 
   3   0  14     1204.30     1256.19     26.62 o 
   4   0  14     6149.98     6360.91    100.85 o 
   5   0  14     2705.96     2971.87     53.17 o 
   6   0  14       58.93       53.98      7.24 o 
   7   0  14     3465.12     3602.99     64.03 o 
   8   0  14     1104.32     1140.42     30.06 o 
   9   0  14     7344.11     7201.00    120.02 o 
  10   0  14       14.88        5.13     11.20 o 
  11   0  14     2051.47     1882.10     66.77 o 
  12   0  14      264.15      278.46     29.62 o 
  13   0  14      723.82      831.16     48.08 o 
  14   0  14       28.91       19.65     16.27 o 
  15   0  14      118.00      169.35     28.50 o 
   1   1  14      287.13      403.18     16.76 o 
   2   1  14     1143.66     1163.00     20.69 o 
   3   1  14     2770.60     3247.14     42.10 o 
   4   1  14     1321.32     1382.34     20.57 o 
   5   1  14     1375.53     1371.51     22.55 o 
   6   1  14      274.49      329.43      9.43 o 
   7   1  14     2971.08     2923.29     37.72 o 
   8   1  14        3.02        6.30      4.93 o 
   9   1  14      193.99      195.61     11.09 o 
  10   1  14      101.20       67.06      9.25 o 
  11   1  14      589.76      548.04     25.59 o 
  12   1  14        1.68       -5.14      8.35 o 
  13   1  14        0.40       -1.56      9.66 o 
  14   1  14      139.61      149.36     18.04 o 
  15   1  14      550.27      560.41     58.73 o 
   0   2  14     4337.59     4422.22    157.33 o 
   1   2  14     2919.16     2801.24     53.37 o 
   2   2  14       29.89       57.26      5.31 o 
   3   2  14       71.67       60.30      4.76 o 
   4   2  14        7.39        4.41      2.85 o 
   5   2  14       66.68       71.62      4.79 o 
   6   2  14      661.42      628.62     14.14 o 
   7   2  14      290.61      275.25     12.10 o 
   8   2  14     4627.36     4417.35     59.10 o 
   9   2  14      618.04      584.38     20.49 o 
  10   2  14     1319.21     1300.27     29.66 o 
  11   2  14        6.66        8.09      8.41 o 
  12   2  14        3.47       -0.05      8.86 o 
  13   2  14       82.82       82.78     17.20 o 
  14   2  14       12.50        0.33     10.44 o 
  15   2  14       26.22       18.70     15.11 o 
   1   3  14       23.03       33.63      3.58 o 
   2   3  14       78.17       59.31      6.67 o 
   3   3  14      630.42      578.48     12.30 o 
   4   3  14     1920.34     2063.00     28.05 o 
   5   3  14      446.15      493.27     12.24 o 
   6   3  14      613.76      570.67     13.52 o 
   7   3  14       62.83       74.60      8.33 o 
   8   3  14      182.37      179.60      9.99 o 
   9   3  14      546.45      509.74     19.52 o 
  10   3  14      755.52      694.73     40.98 o 
  11   3  14       67.36       57.20     10.42 o 
  12   3  14        5.24       -2.21      7.78 o 
  13   3  14      413.34      389.14     30.14 o 
  14   3  14       53.87       55.96     16.94 o 
   0   4  14      155.93      155.70     10.48 o 
   1   4  14      429.30      478.69     12.44 o 
   2   4  14       79.20       47.31      6.40 o 
   3   4  14     2224.89     2450.18     41.47 o 
   4   4  14     1383.79     1510.27     23.84 o 
   5   4  14       17.98       15.15      3.49 o 
   6   4  14        8.38        9.36      3.76 o 
   7   4  14        4.11       -1.06      4.72 o 
   8   4  14     1514.64     1375.58     28.58 o 
   9   4  14       16.98       13.37      6.60 o 
  10   4  14      215.30      192.36     17.16 o 
  11   4  14       76.90       69.46     14.27 o 
  12   4  14       20.92       11.24     13.15 o 
  13   4  14      705.60      747.65     36.54 o 
  14   4  14      173.43      145.46     22.42 o 
   1   5  14     1962.03     1848.72     26.27 o 
   2   5  14        6.77        7.94      5.22 o 
   3   5  14        3.98        2.16      3.75 o 
   4   5  14      257.58      270.55     17.75 o 
   5   5  14      294.20      256.25     14.04 o 
   6   5  14      165.56      154.48     10.38 o 
   7   5  14      650.06      608.09     20.23 o 
   8   5  14      742.23      663.67     22.37 o 
   9   5  14     2857.81     2663.13     54.05 o 
  10   5  14       44.81       57.60     10.32 o 
  11   5  14      125.20      118.94     15.84 o 
  12   5  14      357.51      403.31     36.29 o 
  13   5  14      437.09      481.41     30.41 o 
  14   5  14        0.01      -10.65     10.56 o 
   0   6  14      368.12      327.71     17.18 o 
   1   6  14     1407.92     1448.86     27.82 o 
   2   6  14        0.04       -0.35      3.15 o 
   3   6  14      419.67      354.96     16.11 o 
   4   6  14      262.54      299.92     12.24 o 
   5   6  14       51.46       91.15      8.10 o 
   6   6  14       51.18       66.72      7.29 o 
   7   6  14      364.14      373.69     32.67 o 
   8   6  14       64.69       56.42      8.82 o 
   9   6  14        0.85       -3.65      6.24 o 
  10   6  14       16.88       12.74      8.16 o 
  11   6  14        1.14        2.01      8.33 o 
  12   6  14      501.49      574.57     42.79 o 
  13   6  14      159.79      141.90     17.30 o 
  14   6  14       18.12       13.60     15.71 o 
   1   7  14       78.72       80.82      8.75 o 
   2   7  14      576.12      564.24     33.55 o 
   3   7  14      854.75      832.22     39.63 o 
   4   7  14      135.97      139.08      9.58 o 
   5   7  14       52.14       70.36      8.36 o 
   6   7  14       40.71       39.75      8.44 o 
   7   7  14     2036.77     1965.45     41.34 o 
   8   7  14       33.90       39.39      8.19 o 
   9   7  14      668.77      677.92     32.44 o 
  10   7  14        0.04       -6.91      6.62 o 
  11   7  14      582.86      584.82     24.47 o 
  12   7  14       46.26       45.07     12.46 o 
  13   7  14     1075.58     1160.62     42.38 o 
   0   8  14     2865.29     2787.02     78.73 o 
   1   8  14     1471.45     1483.55     36.18 o 
   2   8  14       25.80       10.12      7.83 o 
   3   8  14     2203.90     2201.37     42.25 o 
   4   8  14     1077.96      986.59     25.94 o 
   5   8  14      291.91      290.83     18.10 o 
   6   8  14      279.83      233.79     14.48 o 
   7   8  14      238.91      224.18     15.81 o 
   8   8  14       10.81       19.98      8.89 o 
   9   8  14        6.88        2.49      8.30 o 
  10   8  14       16.45        5.34      8.56 o 
  11   8  14      107.76      106.34     13.03 o 
  12   8  14      127.78      165.83     17.80 o 
  13   8  14       30.35       45.09     14.99 o 
   1   9  14      252.45      296.37     18.11 o 
   2   9  14     2503.23     2416.82     55.30 o 
   3   9  14      924.24      805.18     26.40 o 
   4   9  14     1281.34     1213.53     29.80 o 
   5   9  14       33.90       45.38     16.50 o 
   6   9  14      218.13      241.57     22.23 o 
   7   9  14      303.94      260.23     23.78 o 
   8   9  14      676.42      621.09     35.55 o 
   9   9  14       91.68       66.62     14.39 o 
  10   9  14      192.79      217.75     18.05 o 
  11   9  14       97.86      107.89     14.68 o 
  12   9  14      403.41      404.89     36.83 o 
   0  10  14      120.95      141.88     21.85 o 
   1  10  14      796.19      716.51     25.70 o 
   2  10  14       15.24       14.08      9.21 o 
   3  10  14     1566.29     1488.15     38.73 o 
   4  10  14        6.73       19.47     10.49 o 
   5  10  14      252.96      235.15     18.27 o 
   6  10  14       32.13       38.61     14.12 o 
   7  10  14        0.53       -1.80     12.75 o 
   8  10  14     1046.58     1013.72     41.86 o 
   9  10  14      166.93      164.90     22.51 o 
  10  10  14       58.90       52.94     14.99 o 
  11  10  14       17.50       19.26     16.72 o 
   1  11  14       76.54       47.82     10.89 o 
   2  11  14      816.60      810.61     28.79 o 
   3  11  14       66.85       62.82     11.65 o 
   4  11  14       16.64       -1.93      9.97 o 
   5  11  14       76.36       81.32     19.99 o 
   6  11  14      552.59      494.29     32.33 o 
   7  11  14       56.53       58.93     16.75 o 
   8  11  14      292.51      274.92     26.95 o 
   9  11  14        0.24       21.67     16.44 o 
  10  11  14        9.46       16.68     29.09 o 
   0  12  14       78.91       67.03     17.79 o 
   1  12  14      226.86      273.04     20.27 o 
   2  12  14      105.93      110.01     14.55 o 
   3  12  14        9.37       -1.40      9.23 o 
   4  12  14        0.59       -9.28     10.24 o 
   5  12  14      170.88      182.26     39.57 o 
   6  12  14        4.08       12.36     13.94 o 
   7  12  14       61.81       56.12     17.00 o 
   8  12  14      304.26      253.78     27.57 o 
   9  12  14      430.44      413.49     33.89 o 
   1  13  14        3.71       18.43     10.81 o 
   2  13  14      580.18      576.39     29.57 o 
   3  13  14      288.55      320.94     39.15 o 
   4  13  14       19.39       16.00     16.56 o 
   5  13  14       47.71       62.78     20.40 o 
   6  13  14      119.21      112.90     20.53 o 
   7  13  14      791.47      715.25     42.63 o 
   8  13  14      114.28      129.61     23.47 o 
   0  14  14      793.34      776.34     47.14 o 
   1  14  14     1184.18     1330.04     41.64 o 
   2  14  14       56.67       44.63     15.22 o 
   3  14  14       69.63       69.40     16.52 o 
   4  14  14       67.56       90.62     22.49 o 
   5  14  14        4.65        1.76     20.64 o 
   6  14  14      719.64      826.84     68.36 o 
   1  15  14      297.99      285.78     23.19 o 
   2  15  14       18.53       29.60     14.37 o 
   3  15  14       15.10        6.78     16.69 o 
   4  15  14       92.37       72.70     28.55 o 
   1   1  15     6152.62     5917.12    132.25 o 
   2   1  15      292.93      249.11      9.35 o 
   3   1  15     1375.11     1658.74     27.59 o 
   4   1  15     4381.70     4638.34     54.29 o 
   5   1  15      593.74      677.54     13.77 o 
   6   1  15      788.35      774.14     15.35 o 
   7   1  15     1755.46     1710.63     26.05 o 
   8   1  15      402.90      426.63     17.51 o 
   9   1  15     1003.34      977.82     23.68 o 
  10   1  15      188.43      178.27     13.69 o 
  11   1  15        0.33      -13.60      7.18 o 
  12   1  15      384.48      401.04     24.48 o 
  13   1  15      423.50      418.34     25.92 o 
  14   1  15       14.06       21.89     12.14 o 
  15   1  15      105.34      133.17     18.38 o 
   0   2  15     8346.13     8851.14    191.99 o 
   1   2  15     5119.29     5141.58     74.64 o 
   2   2  15     1091.31     1160.42     34.25 o 
   3   2  15     1024.47     1108.32     21.07 o 
   4   2  15     2682.75     2874.45     36.51 o 
   5   2  15     1341.61     1369.45     21.43 o 
   6   2  15       58.65       58.38      5.89 o 
   7   2  15      986.23      959.45     19.86 o 
   8   2  15     1586.75     1535.55     27.44 o 
   9   2  15     1969.26     1913.83     39.91 o 
  10   2  15        9.64       -0.94      6.70 o 
  11   2  15     1137.67     1146.98     36.72 o 
  12   2  15      310.08      338.70     22.58 o 
  13   2  15       15.12        7.66     10.45 o 
  14   2  15        5.17      -11.75     12.14 o 
   1   3  15     1337.94     1377.33     25.37 o 
   2   3  15       87.08      111.48      9.41 o 
   3   3  15     1059.14      953.10     27.61 o 
   4   3  15      477.19      515.53     11.64 o 
   5   3  15      993.08     1014.78     18.67 o 
   6   3  15      169.11      151.23      8.14 o 
   7   3  15        1.12        8.61      4.76 o 
   8   3  15       21.23       18.90      5.59 o 
   9   3  15       13.97       15.82      6.30 o 
  10   3  15      491.16      507.48     22.38 o 
  11   3  15      178.03      130.22     16.46 o 
  12   3  15      139.26      139.38     16.83 o 
  13   3  15       62.15       72.78     17.93 o 
  14   3  15      109.32      100.49     19.26 o 
   0   4  15     4036.09     3920.06     76.12 o 
   1   4  15      352.60      388.39     14.90 o 
   2   4  15      376.08      419.81     14.41 o 
   3   4  15     1017.09      959.83     21.92 o 
   4   4  15       63.50       67.77      5.75 o 
   5   4  15      138.44      103.14      6.74 o 
   6   4  15       40.64       36.88      4.93 o 
   7   4  15       99.74      100.44      9.26 o 
   8   4  15      180.54      176.65     13.56 o 
   9   4  15      102.45      111.94     11.93 o 
  10   4  15        3.62       -3.70      8.29 o 
  11   4  15        4.90        4.20      9.58 o 
  12   4  15      442.12      451.92     27.70 o 
  13   4  15      246.85      275.79     38.94 o 
  14   4  15      193.55      230.37     26.90 o 
   1   5  15      145.37      134.39      8.99 o 
   2   5  15      469.42      507.62     23.53 o 
   3   5  15      234.73      252.62     17.09 o 
   4   5  15      809.87      789.39     22.81 o 
   5   5  15      139.61      143.11      9.54 o 
   6   5  15       90.53      109.00     10.87 o 
   7   5  15      872.64      793.44     30.04 o 
   8   5  15      303.15      316.27     21.40 o 
   9   5  15        7.89       23.42      8.34 o 
  10   5  15       25.76       34.12     11.23 o 
  11   5  15      150.58      180.17     25.93 o 
  12   5  15       16.69       29.92     22.39 o 
  13   5  15        0.51       24.44     12.90 o 
  14   5  15        0.42        6.51     12.21 o 
   0   6  15      177.91      241.36     15.22 o 
   1   6  15     1241.08     1338.85     39.59 o 
   2   6  15       44.37       20.71      8.25 o 
   3   6  15       13.89        7.12      5.68 o 
   4   6  15      307.04      311.08     12.78 o 
   5   6  15        1.92        0.61      5.05 o 
   6   6  15      163.20      190.74     10.88 o 
   7   6  15        4.57        7.19      6.00 o 
   8   6  15       25.46       34.17      8.69 o 
   9   6  15      978.24      987.91     36.94 o 
  10   6  15        5.27        5.79      7.69 o 
  11   6  15       12.03       12.10      9.47 o 
  12   6  15        0.76       10.11     10.52 o 
  13   6  15      116.77      109.10     19.91 o 
   1   7  15        0.12        5.08      6.19 o 
   2   7  15       25.87       13.70      6.05 o 
   3   7  15     1367.96     1352.38     30.05 o 
   4   7  15        4.27        9.06      6.81 o 
   5   7  15       31.57       27.52      6.51 o 
   6   7  15      303.32      275.30     15.11 o 
   7   7  15      981.54      900.14     26.17 o 
   8   7  15       85.08       77.79     10.15 o 
   9   7  15      395.03      360.50     18.38 o 
  10   7  15      198.34      205.52     14.95 o 
  11   7  15      530.57      568.07     27.04 o 
  12   7  15      234.12      229.69     19.38 o 
  13   7  15      731.62      783.07     41.63 o 
   0   8  15      275.84      289.99     24.58 o 
   1   8  15     2259.62     2207.03     41.80 o 
   2   8  15        1.51       -1.99     11.66 o 
   3   8  15     1597.32     1547.81     33.87 o 
   4   8  15        1.98        0.74      6.94 o 
   5   8  15        6.94       12.95      9.44 o 
   6   8  15       91.23      120.56     13.26 o 
   7   8  15      347.50      388.45     25.30 o 
   8   8  15      102.98      129.88     13.21 o 
   9   8  15       10.45       17.89      8.61 o 
  10   8  15      131.11      180.41     20.05 o 
  11   8  15        2.54        5.32      9.05 o 
  12   8  15      410.47      396.90     24.93 o 
   1   9  15     1359.58     1270.94     34.37 o 
   2   9  15     2810.25     2598.44     54.73 o 
   3   9  15      595.48      621.66     22.36 o 
   4   9  15      338.20      313.51     17.07 o 
   5   9  15        2.00        1.04     12.81 o 
   6   9  15       21.09        4.65     13.83 o 
   7   9  15      549.94      536.71     32.63 o 
   8   9  15       10.70       22.55     13.81 o 
   9   9  15       23.76       31.04     11.86 o 
  10   9  15        8.51       10.81     11.49 o 
  11   9  15      225.68      244.35     24.15 o 
  12   9  15      284.09      365.20     33.23 o 
   0  10  15     1784.76     1713.49     60.31 o 
   1  10  15       79.89       85.46     12.19 o 
   2  10  15        0.03        2.75      7.89 o 
   3  10  15      197.88      188.25     16.03 o 
   4  10  15       41.78       57.26     11.69 o 
   5  10  15      204.77      168.48     16.06 o 
   6  10  15      167.29      147.83     19.67 o 
   7  10  15      255.45      205.76     22.97 o 
   8  10  15      577.48      567.53     35.69 o 
   9  10  15        7.25        1.66     19.54 o 
  10  10  15      432.03      438.28     33.88 o 
  11  10  15       60.81       67.43     16.25 o 
   1  11  15      239.60      223.31     17.87 o 
   2  11  15       30.17       44.23     11.00 o 
   3  11  15       24.84       25.13     10.17 o 
   4  11  15      519.34      531.70     31.42 o 
   5  11  15       52.97       79.13     18.82 o 
   6  11  15      347.57      293.26     25.99 o 
   7  11  15      440.92      444.79     32.18 o 
   8  11  15      478.62      471.43     34.27 o 
   9  11  15      359.12      353.75     31.14 o 
  10  11  15       23.06       11.75     16.58 o 
   0  12  15      531.46      511.17     38.05 o 
   1  12  15       94.30      119.30     14.68 o 
   2  12  15       20.45       11.82      9.89 o 
   3  12  15      369.66      344.87     26.24 o 
   4  12  15      473.09      482.51     31.33 o 
   5  12  15      781.44      732.90     47.71 o 
   6  12  15      382.87      423.31     31.68 o 
   7  12  15       15.40       13.55     14.13 o 
   8  12  15       12.82       -0.01     14.86 o 
   9  12  15      103.63       78.60     20.30 o 
   1  13  15      439.54      432.95     26.10 o 
   2  13  15      119.26      109.58     15.53 o 
   3  13  15       12.00       34.85     14.41 o 
   4  13  15      270.23      214.82     29.38 o 
   5  13  15      188.31      257.78     32.94 o 
   6  13  15      131.91      104.85     24.51 o 
   7  13  15      165.20      167.41     23.96 o 
   8  13  15        1.52        7.36     16.82 o 
   0  14  15       28.65       44.28     19.32 o 
   1  14  15        5.79       21.88     12.54 o 
   2  14  15      112.86       90.95     18.12 o 
   3  14  15      101.55      112.28     19.14 o 
   4  14  15       42.78       13.73     16.93 o 
   5  14  15        7.43        7.99     53.29 o 
   6  14  15       16.72       34.10     19.78 o 
   1  15  15      195.17      241.45     22.19 o 
   2  15  15       57.34       63.89     17.14 o 
   3  15  15      124.87      133.01     27.10 o 
   4  15  15      127.95      150.37     51.65 o 
   0   0  16      110.82       83.30     15.59 o 
   1   0  16     4133.50     4136.37     97.63 o 
   2   0  16     3058.57     2999.65     61.42 o 
   3   0  16      149.63      175.64     15.29 o 
   4   0  16     6156.96     6081.28     97.88 o 
   5   0  16     2018.69     2260.68     43.71 o 
   6   0  16     4906.77     4949.86     83.52 o 
   7   0  16     2744.22     2677.24     51.52 o 
   8   0  16      658.38      698.27     36.33 o 
   9   0  16      723.96      576.52     25.69 o 
  10   0  16      981.37      933.62     43.00 o 
  11   0  16     1756.41     1668.78     62.67 o 
  12   0  16     1145.06     1190.17     87.48 o 
  13   0  16       37.59       43.96     23.17 o 
  14   0  16       57.54       62.99     20.50 o 
   1   1  16     3326.06     3346.45     50.34 o 
   2   1  16      275.01      253.89     10.20 o 
   3   1  16       43.27       52.07      5.50 o 
   4   1  16      677.71      729.54     16.53 o 
   5   1  16     3166.39     3185.27     40.41 o 
   6   1  16     3823.92     3794.29     47.29 o 
   7   1  16       41.50       46.15      5.64 o 
   8   1  16     3204.35     3162.02     45.71 o 
   9   1  16     2470.95     2604.75     50.55 o 
  10   1  16      460.55      475.14     40.45 o 
  11   1  16       57.52       66.60     11.59 o 
  12   1  16      523.21      503.00     27.04 o 
  13   1  16        3.20        9.30      9.98 o 
  14   1  16       48.10       56.28     13.74 o 
   0   2  16     4408.00     4486.23    103.58 o 
   1   2  16     1285.40     1187.74     23.67 o 
   2   2  16       35.66       26.89      4.76 o 
   3   2  16       48.83       44.54      5.39 o 
   4   2  16       35.37       29.56      4.11 o 
   5   2  16     2672.36     2652.43     35.15 o 
   6   2  16     1502.58     1571.75     24.37 o 
   7   2  16       63.77       48.68      6.37 o 
   8   2  16      637.73      634.88     16.81 o 
   9   2  16      194.22      211.59     14.28 o 
  10   2  16     1183.52     1138.32     30.29 o 
  11   2  16      160.61      136.57     14.95 o 
  12   2  16      126.47      119.55     15.04 o 
  13   2  16        0.12        6.71     14.17 o 
  14   2  16       29.13       30.23     14.61 o 
   1   3  16     1462.15     1335.19     22.73 o 
   2   3  16      760.25      876.26     22.23 o 
   3   3  16      967.58      985.47     20.30 o 
   4   3  16      272.71      292.93      9.90 o 
   5   3  16     2033.23     2090.72     29.51 o 
   6   3  16     2596.19     2557.74     34.76 o 
   7   3  16      204.65      176.31     12.60 o 
   8   3  16     1301.65     1328.62     25.53 o 
   9   3  16      289.00      287.26     14.77 o 
  10   3  16       38.97       40.34     10.52 o 
  11   3  16      278.92      206.56     21.06 o 
  12   3  16        7.36       -7.58     10.99 o 
  13   3  16       28.45       41.00     15.14 o 
  14   3  16      316.62      326.63     29.54 o 
   0   4  16     3590.16     4023.02     86.06 o 
   1   4  16       13.12        9.52      3.13 o 
   2   4  16      381.47      455.06     14.81 o 
   3   4  16       13.32       17.84      7.72 o 
   4   4  16        0.33       10.07      5.12 o 
   5   4  16        6.34        1.66      3.65 o 
   6   4  16      159.58      122.37      9.58 o 
   7   4  16     1380.52     1236.62     26.85 o 
   8   4  16      522.42      473.57     20.17 o 
   9   4  16        3.52       11.90      9.89 o 
  10   4  16      391.64      405.14     23.93 o 
  11   4  16      181.60      183.72     22.73 o 
  12   4  16      279.15      293.71     23.07 o 
  13   4  16      400.71      470.97     34.83 o 
  14   4  16      163.97      194.44     34.55 o 
   1   5  16      126.04      154.41     11.27 o 
   2   5  16       22.68       18.98      5.32 o 
   3   5  16      694.56      646.13     20.41 o 
   4   5  16      148.94      194.07     11.65 o 
   5   5  16      426.55      476.05     15.36 o 
   6   5  16      652.60      579.98     18.51 o 
   7   5  16      280.95      330.96     15.42 o 
   8   5  16     1205.18     1058.22     29.96 o 
   9   5  16      129.18      128.58     12.67 o 
  10   5  16        7.42       -0.17      7.74 o 
  11   5  16      207.90      212.21     19.53 o 
  12   5  16       35.20       47.19     14.90 o 
  13   5  16      599.01      666.54     35.67 o 
  14   5  16        0.98        2.42     14.58 o 
   0   6  16       60.93       98.60     13.94 o 
   1   6  16      191.38      175.57     12.59 o 
   2   6  16     1008.77      957.45     26.20 o 
   3   6  16     2478.65     2478.02     49.11 o 
   4   6  16     1676.21     1805.13     33.41 o 
   5   6  16       87.08       95.25      8.50 o 
   6   6  16      154.73      168.05     11.60 o 
   7   6  16        5.14       -2.50      5.85 o 
   8   6  16      764.08      674.81     24.11 o 
   9   6  16       89.05       78.77     11.05 o 
  10   6  16        1.29        3.24      9.54 o 
  11   6  16       74.45       70.39     12.19 o 
  12   6  16      397.85      442.47     25.17 o 
  13   6  16      136.78      129.45     18.53 o 
   1   7  16      237.34      221.68     13.16 o 
   2   7  16      130.85      104.25     10.15 o 
   3   7  16     3137.30     3000.80     52.37 o 
   4   7  16        5.61        7.26      7.02 o 
   5   7  16      222.95      211.30     13.59 o 
   6   7  16      219.35      258.04     14.77 o 
   7   7  16        9.33       -5.31      6.40 o 
   8   7  16      539.37      565.14     21.60 o 
   9   7  16      318.32      315.53     17.40 o 
  10   7  16       53.05       49.95      9.84 o 
  11   7  16     1182.17     1211.05     40.14 o 
  12   7  16        4.78       11.72     10.90 o 
  13   7  16        0.18        1.67     11.68 o 
   0   8  16       87.77       64.28     15.33 o 
   1   8  16      257.98      259.88     18.01 o 
   2   8  16       69.54       80.13     10.12 o 
   3   8  16     1298.12     1178.32     28.93 o 
   4   8  16      225.19      173.50     13.17 o 
   5   8  16      914.81      840.02     37.36 o 
   6   8  16      946.20      913.87     29.61 o 
   7   8  16        0.81        7.12     12.18 o 
   8   8  16      149.35      126.90     16.08 o 
   9   8  16      193.41      212.35     16.74 o 
  10   8  16       22.64       30.86     10.71 o 
  11   8  16        7.80       10.83     10.44 o 
  12   8  16       49.38       49.25     13.12 o 
   1   9  16       60.89       72.10     11.79 o 
   2   9  16     2336.62     2174.98     55.03 o 
   3   9  16      142.96      142.16     12.80 o 
   4   9  16      426.13      454.23     20.40 o 
   5   9  16       75.48       85.57     12.61 o 
   6   9  16      482.38      509.46     31.03 o 
   7   9  16       59.16       92.81     17.01 o 
   8   9  16        8.68       -4.04     12.57 o 
   9   9  16      157.07      171.77     21.87 o 
  10   9  16      174.26      179.10     19.57 o 
  11   9  16       30.74       72.41     29.90 o 
  12   9  16       18.97       -1.95     16.89 o 
   0  10  16      304.29      263.00     37.65 o 
   1  10  16      448.99      402.75     22.53 o 
   2  10  16      226.91      205.40     16.55 o 
   3  10  16      173.72      146.85     14.76 o 
   4  10  16       56.48       47.26     11.13 o 
   5  10  16       15.77       25.32     10.57 o 
   6  10  16      325.04      316.02     26.43 o 
   7  10  16       61.48       68.79     16.55 o 
   8  10  16      848.21      791.85     40.36 o 
   9  10  16       72.93       67.09     17.56 o 
  10  10  16     1126.76     1253.78     49.83 o 
  11  10  16       32.34       57.66     19.79 o 
   1  11  16       14.96       -0.86      8.32 o 
   2  11  16       79.23       99.77     13.59 o 
   3  11  16      344.69      321.33     21.05 o 
   4  11  16       23.32       10.93     11.90 o 
   5  11  16       32.72       38.39     15.05 o 
   6  11  16       27.89       40.60     15.31 o 
   7  11  16       54.76       26.47     15.32 o 
   8  11  16      123.97       84.06     19.62 o 
   9  11  16        2.60        8.43     15.46 o 
  10  11  16       51.73       47.59     19.53 o 
   0  12  16      170.51      212.96     26.91 o 
   1  12  16        1.02        2.82      9.85 o 
   2  12  16       66.29       50.06     12.96 o 
   3  12  16       35.80       25.39     13.13 o 
   4  12  16      132.99      152.65     19.78 o 
   5  12  16        0.01        4.71     15.07 o 
   6  12  16      353.87      367.09     31.46 o 
   7  12  16        0.85        3.73     14.79 o 
   8  12  16        0.60        2.77     18.42 o 
   9  12  16      162.40      189.96     26.04 o 
   1  13  16      217.55      251.63     20.79 o 
   2  13  16       11.64       23.69     11.67 o 
   3  13  16       38.61       46.60     14.64 o 
   4  13  16      110.16      114.23     24.37 o 
   5  13  16      368.60      305.78     34.51 o 
   6  13  16       58.28       50.12     21.14 o 
   7  13  16      133.59      226.07     78.42 o 
   8  13  16      203.74      162.88     25.87 o 
   0  14  16     1643.82     1699.51     96.95 o 
   1  14  16      107.46      118.70     16.97 o 
   2  14  16        4.51        5.46     13.40 o 
   3  14  16       33.40       28.03     14.59 o 
   4  14  16       13.20       34.27     18.87 o 
   5  14  16      388.56      415.65     41.69 o 
   6  14  16       50.62       64.00     47.95 o 
   1  15  16      240.66      258.14     23.04 o 
   2  15  16       36.17       22.37     14.92 o 
   3  15  16        9.47       26.40     20.26 o 
   1   1  17      217.92      229.20      9.46 o 
   2   1  17      359.01      411.08     18.86 o 
   3   1  17      243.48      198.63     13.70 o 
   4   1  17     1793.55     1965.42     29.69 o 
   5   1  17        8.25        4.40      3.70 o 
   6   1  17     2137.73     2217.04     31.40 o 
   7   1  17      402.79      410.72     14.71 o 
   8   1  17      586.21      608.87     18.26 o 
   9   1  17      687.39      702.82     20.45 o 
  10   1  17       35.02       37.04      8.80 o 
  11   1  17       56.84       46.92     11.13 o 
  12   1  17      288.84      318.80     27.11 o 
  13   1  17       11.71       36.03     11.82 o 
  14   1  17       74.32       66.84     17.23 o 
   0   2  17     2913.25     3294.36     79.86 o 
   1   2  17      720.11      861.64     26.39 o 
   2   2  17     4285.04     4422.90     66.85 o 
   3   2  17       89.17      102.85      7.39 o 
   4   2  17     1598.88     1708.53     26.83 o 
   5   2  17      573.58      610.29     13.62 o 
   6   2  17     2726.10     2808.11     37.68 o 
   7   2  17      109.98      110.59      8.13 o 
   8   2  17      336.91      342.77     13.75 o 
   9   2  17        6.19       18.47      8.21 o 
  10   2  17      920.42      852.00     26.24 o 
  11   2  17       85.63       90.29     13.20 o 
  12   2  17      717.39      770.29     37.34 o 
  13   2  17        1.99       12.86     15.99 o 
  14   2  17      301.18      351.96     30.46 o 
   1   3  17     2335.62     2144.71     37.28 o 
   2   3  17     1935.91     2025.81     40.03 o 
   3   3  17      190.54      189.45      9.76 o 
   4   3  17      254.34      245.91      9.43 o 
   5   3  17     1510.16     1440.58     22.93 o 
   6   3  17     3133.06     3110.70     41.00 o 
   7   3  17        3.75       -2.93      4.38 o 
   8   3  17     2407.27     2362.91     41.35 o 
   9   3  17     2898.53     2890.09     54.27 o 
  10   3  17       81.89       52.29     11.56 o 
  11   3  17      221.26      219.53     23.16 o 
  12   3  17      382.23      351.78     28.14 o 
  13   3  17      119.63      132.57     20.07 o 
  14   3  17      274.59      236.87     26.27 o 
   0   4  17      148.09      113.87      9.82 o 
   1   4  17     2509.59     2498.72     40.71 o 
   2   4  17     3044.42     3138.81     57.02 o 
   3   4  17     1336.95     1315.35     32.38 o 
   4   4  17       36.54       46.08      6.89 o 
   5   4  17        5.02        8.05      5.05 o 
   6   4  17      253.80      229.73     13.30 o 
   7   4  17     3198.79     3118.95     50.47 o 
   8   4  17      425.30      456.36     17.88 o 
   9   4  17      288.70      242.25     18.16 o 
  10   4  17       12.66       10.37     10.18 o 
  11   4  17       64.14       73.84     20.25 o 
  12   4  17       61.44       58.40     27.43 o 
  13   4  17      406.87      419.86     33.16 o 
  14   4  17       77.20       89.73     19.95 o 
   1   5  17     1671.39     1728.23     36.82 o 
   2   5  17       87.73       84.88     10.01 o 
   3   5  17      850.54      956.75     25.76 o 
   4   5  17      426.69      370.32     16.06 o 
   5   5  17      870.97      845.95     27.66 o 
   6   5  17      946.56     1003.96     23.83 o 
   7   5  17       16.76        4.28      5.99 o 
   8   5  17      101.19      115.99     11.90 o 
   9   5  17        1.81        1.01      8.49 o 
  10   5  17      169.17      157.64     14.57 o 
  11   5  17      263.66      250.39     21.16 o 
  12   5  17      346.18      337.01     29.05 o 
  13   5  17      119.93      104.90     20.07 o 
   0   6  17        4.40       18.69     10.82 o 
   1   6  17       70.45       93.84     10.58 o 
   2   6  17       15.61        1.84      4.56 o 
   3   6  17       85.29      124.08     10.51 o 
   4   6  17      561.68      604.00     19.97 o 
   5   6  17       73.84       87.90      8.44 o 
   6   6  17      285.76      163.18     14.19 o 
   7   6  17       27.39       18.60      7.12 o 
   8   6  17       99.35      109.24     12.31 o 
   9   6  17       24.18       12.23      8.78 o 
  10   6  17      157.55      197.69     21.74 o 
  11   6  17       18.44       22.03     12.41 o 
  12   6  17       73.48       91.06     14.31 o 
  13   6  17        1.12      -17.53     10.23 o 
   1   7  17     1213.99     1105.95     26.58 o 
   2   7  17     2884.92     2851.38     50.32 o 
   3   7  17      356.42      344.52     16.72 o 
   4   7  17        0.48       -3.11      6.39 o 
   5   7  17      160.80      103.16     12.04 o 
   6   7  17      243.61      243.93     20.08 o 
   7   7  17        8.80       -6.77      7.82 o 
   8   7  17      362.25      379.14     20.02 o 
   9   7  17       18.06        9.04      7.60 o 
  10   7  17        3.99        3.90      8.14 o 
  11   7  17       16.10       25.04     10.65 o 
  12   7  17      116.43       98.55     14.93 o 
  13   7  17       42.48       45.09     14.53 o 
   0   8  17      284.48      213.01     21.88 o 
   1   8  17      572.12      579.35     24.21 o 
   2   8  17      130.26      144.75     12.84 o 
   3   8  17     1339.68     1152.94     28.89 o 
   4   8  17     1304.04     1085.25     28.26 o 
   5   8  17      134.29      103.60     12.96 o 
   6   8  17       46.48       36.93     15.24 o 
   7   8  17       47.54        8.81     11.96 o 
   8   8  17        0.00       -4.90     10.73 o 
   9   8  17      113.02      125.36     16.22 o 
  10   8  17      335.92      356.62     25.21 o 
  11   8  17      136.95      138.72     18.45 o 
  12   8  17       98.71      119.27     21.25 o 
   1   9  17      457.22      426.74     22.04 o 
   2   9  17        7.80        3.76      8.38 o 
   3   9  17       37.63       31.74      8.99 o 
   4   9  17        0.89       -1.38      9.50 o 
   5   9  17      277.63      247.29     18.33 o 
   6   9  17      117.41      120.96     17.39 o 
   7   9  17      222.11      243.19     23.60 o 
   8   9  17       28.76        2.50     12.64 o 
   9   9  17       40.80       53.09     25.45 o 
  10   9  17       22.99       42.48     16.40 o 
  11   9  17      187.82      189.17     21.27 o 
   0  10  17      360.42      373.15     30.81 o 
   1  10  17      422.79      411.78     22.73 o 
   2  10  17      956.05      921.40     40.13 o 
   3  10  17       32.62       42.03     10.56 o 
   4  10  17        0.00        9.18      8.83 o 
   5  10  17      425.07      367.89     23.02 o 
   6  10  17        0.34       -5.65     11.56 o 
   7  10  17       22.23        2.35     17.83 o 
   8  10  17      176.04      169.16     22.65 o 
   9  10  17      285.49      257.67     27.09 o 
  10  10  17       24.11       19.61     16.89 o 
  11  10  17      155.02      200.03     39.13 o 
   1  11  17      765.92      815.84     29.40 o 
   2  11  17      869.22      888.68     31.04 o 
   3  11  17       71.26       67.46     12.58 o 
   4  11  17       83.14       95.31     16.21 o 
   5  11  17      356.89      354.37     28.06 o 
   6  11  17      234.51      282.62     26.39 o 
   7  11  17       28.81        8.95     16.66 o 
   8  11  17      305.86      277.93     31.51 o 
   9  11  17       92.04       46.13     18.98 o 
  10  11  17        0.02       15.17     16.96 o 
   0  12  17      390.91      405.38     74.52 o 
   1  12  17       28.76       32.77     11.20 o 
   2  12  17        0.77        7.64     12.18 o 
   3  12  17       91.63       90.80     17.00 o 
   4  12  17       16.87       50.46     13.91 o 
   5  12  17      672.71      693.92     58.90 o 
   6  12  17        0.74        6.44     16.01 o 
   7  12  17        0.21       -7.22     14.04 o 
   8  12  17      270.69      330.28     30.95 o 
   9  12  17       52.42       23.96     18.04 o 
   1  13  17       99.73      118.26     16.56 o 
   2  13  17       48.30       68.47     14.02 o 
   3  13  17       58.50       46.25     15.04 o 
   4  13  17      260.11      239.30     31.51 o 
   5  13  17       33.29       26.36     21.94 o 
   6  13  17        4.13       36.16     19.39 o 
   7  13  17       72.92       55.72     22.05 o 
   0  14  17       57.63       66.25     21.43 o 
   1  14  17       50.13       35.57     13.69 o 
   2  14  17        0.15       -6.31     12.32 o 
   3  14  17        2.49       26.21     14.64 o 
   4  14  17       26.95       -8.74     16.18 o 
   5  14  17      313.45      249.56     34.08 o 
   1  15  17       77.00       72.09     16.02 o 
   2  15  17       50.09       96.24     19.87 o 
   0   0  18     3618.26     3525.30    123.68 o 
   1   0  18       34.87       11.18      8.94 o 
   2   0  18      475.99      477.10     27.52 o 
   3   0  18      639.79      616.13     21.83 o 
   4   0  18      683.34      783.40     25.81 o 
   5   0  18       59.96       80.70     10.95 o 
   6   0  18        0.74       -0.43      5.27 o 
   7   0  18      958.00      933.43     26.27 o 
   8   0  18        0.78        2.99      8.37 o 
   9   0  18     2975.93     2812.27     67.25 o 
  10   0  18        3.62       14.02     11.43 o 
  11   0  18      928.43      835.14     42.67 o 
  12   0  18        5.78      -21.33     11.10 o 
  13   0  18      112.98      116.75     23.12 o 
  14   0  18       33.19       46.90     19.20 o 
   1   1  18       20.87       24.73      4.74 o 
   2   1  18      249.81      276.97     10.98 o 
   3   1  18       56.34       60.80      6.07 o 
   4   1  18      985.81     1017.82     28.64 o 
   5   1  18      759.77      769.27     15.62 o 
   6   1  18      157.35      148.25      8.18 o 
   7   1  18      892.33      926.90     18.44 o 
   8   1  18      696.82      711.76     18.01 o 
   9   1  18       85.68       91.76      9.59 o 
  10   1  18        0.08       -5.17      6.85 o 
  11   1  18      210.44      165.92     17.49 o 
  12   1  18      405.46      395.01     24.50 o 
  13   1  18       72.27       41.60     17.61 o 
  14   1  18       11.55        9.38     13.72 o 
   0   2  18     4128.78     4088.14     97.02 o 
   1   2  18       93.80      120.11      8.25 o 
   2   2  18        0.47        1.68      3.39 o 
   3   2  18       25.16       20.33      4.99 o 
   4   2  18       79.42       88.50      7.49 o 
   5   2  18     2329.29     2411.11     33.29 o 
   6   2  18     1309.15     1324.53     22.41 o 
   7   2  18       35.67       25.28      5.83 o 
   8   2  18       14.01        3.63      6.29 o 
   9   2  18      209.15      196.01     14.14 o 
  10   2  18       86.77       80.94     10.88 o 
  11   2  18        0.77       10.91      9.70 o 
  12   2  18       60.46       68.20     15.73 o 
  13   2  18        0.17       10.53     12.35 o 
  14   2  18        3.90      -16.24     12.81 o 
   1   3  18     1881.67     2010.97     36.08 o 
   2   3  18       59.36       76.01      8.02 o 
   3   3  18      910.44      865.66     20.95 o 
   4   3  18      163.86      159.71     10.44 o 
   5   3  18        0.42        4.80      4.88 o 
   6   3  18      237.07      206.46     10.43 o 
   7   3  18      916.28     1013.28     27.91 o 
   8   3  18        8.13       13.48      6.45 o 
   9   3  18        8.90       23.15      7.97 o 
  10   3  18      105.18      102.26     14.19 o 
  11   3  18       32.26       37.75     11.01 o 
  12   3  18       50.37       42.59     20.09 o 
  13   3  18       53.15       76.55     18.13 o 
  14   3  18       94.80       81.28     19.23 o 
   0   4  18     1618.67     1608.23     65.31 o 
   1   4  18     1054.40     1088.64     27.07 o 
   2   4  18     2958.34     2863.75     53.48 o 
   3   4  18       85.44       84.04      9.25 o 
   4   4  18       21.28       28.71      5.89 o 
   5   4  18      860.95      797.73     19.72 o 
   6   4  18     2763.31     2643.79     40.29 o 
   7   4  18      452.77      389.02     16.10 o 
   8   4  18      190.81      183.95     12.39 o 
   9   4  18        0.11        2.18      7.51 o 
  10   4  18        6.62       -4.50      8.83 o 
  11   4  18       17.79       -5.79      9.60 o 
  12   4  18       66.06       68.41     22.60 o 
  13   4  18        8.03       23.35     16.36 o 
  14   4  18        0.00       -7.08     14.46 o 
   1   5  18     2875.64     2785.58     62.49 o 
   2   5  18      283.22      238.05     19.14 o 
   3   5  18      114.37      127.92     11.22 o 
   4   5  18      977.33     1015.07     25.27 o 
   5   5  18      311.59      299.60     13.89 o 
   6   5  18       20.50       24.60      7.44 o 
   7   5  18     5856.64     5921.45     85.15 o 
   8   5  18      153.21      179.03     14.59 o 
   9   5  18        1.62       -3.87      7.67 o 
  10   5  18      480.82      505.01     27.12 o 
  11   5  18      121.14      142.23     17.23 o 
  12   5  18      632.03      647.56     49.87 o 
  13   5  18      187.75      228.18     26.11 o 
   0   6  18     2344.06     2044.42     67.71 o 
   1   6  18     6999.54     6578.25     97.46 o 
   2   6  18      395.28      366.42     15.86 o 
   3   6  18     1724.89     1768.99     35.94 o 
   4   6  18       27.04       41.57      8.19 o 
   5   6  18        0.74        1.70      6.40 o 
   6   6  18        2.22       -6.75      6.93 o 
   7   6  18      343.99      263.87     14.76 o 
   8   6  18       35.52        3.70      7.84 o 
   9   6  18       93.98       89.16     12.67 o 
  10   6  18       12.76       18.36     10.81 o 
  11   6  18        0.14       -2.71     11.17 o 
  12   6  18      231.56      258.17     28.26 o 
  13   6  18      646.97      707.34     36.63 o 
   1   7  18      766.72      750.07     25.45 o 
   2   7  18     2989.93     2978.77     52.35 o 
   3   7  18     2706.65     2492.97     46.41 o 
   4   7  18      115.48       91.04     10.23 o 
   5   7  18      982.94      964.05     29.62 o 
   6   7  18      296.74      225.92     16.83 o 
   7   7  18      987.67      898.26     38.87 o 
   8   7  18      648.90      674.46     30.47 o 
   9   7  18      235.94      188.32     14.60 o 
  10   7  18      132.92      160.07     16.89 o 
  11   7  18       70.60       60.84     13.05 o 
  12   7  18      723.42      745.75     32.93 o 
   0   8  18     2661.73     2566.25     85.29 o 
   1   8  18      144.88      167.83     17.97 o 
   2   8  18     4162.10     3740.53     71.58 o 
   3   8  18        0.07        2.15      7.01 o 
   4   8  18     1506.92     1339.43     31.94 o 
   5   8  18        2.16        7.22      8.69 o 
   6   8  18      197.75      255.38     18.67 o 
   7   8  18     1119.31     1110.23     41.53 o 
   8   8  18       29.12       39.49     14.42 o 
   9   8  18      776.91      813.08     43.76 o 
  10   8  18        3.27       17.35     12.09 o 
  11   8  18      650.44      735.56     34.83 o 
  12   8  18        0.59      -18.44     27.52 o 
   1   9  18      463.74      481.27     24.07 o 
   2   9  18      473.54      484.46     24.45 o 
   3   9  18      136.11      157.95     14.90 o 
   4   9  18        0.00       -6.12      7.24 o 
   5   9  18       25.93       14.57      9.32 o 
   6   9  18       97.16       66.37     17.04 o 
   7   9  18       55.15       30.75     27.52 o 
   8   9  18      908.43      881.45     39.68 o 
   9   9  18       93.79       83.63     26.25 o 
  10   9  18       31.63       23.34     18.49 o 
  11   9  18       88.06       83.30     17.12 o 
   0  10  18      178.61      183.47     22.91 o 
   1  10  18       12.95       13.56      9.30 o 
   2  10  18       13.63       22.66      9.65 o 
   3  10  18       30.06       28.69     13.44 o 
   4  10  18     1065.14      984.17     37.57 o 
   5  10  18      467.90      449.75     25.19 o 
   6  10  18      102.65       83.38     17.59 o 
   7  10  18       25.19       11.89     13.83 o 
   8  10  18       10.38       11.15     13.83 o 
   9  10  18      202.00      186.72     24.34 o 
  10  10  18        6.71       -6.47     15.17 o 
   1  11  18       18.68       23.46     10.47 o 
   2  11  18       44.85       48.70     11.99 o 
   3  11  18       10.03       20.19     10.70 o 
   4  11  18      674.93      702.65     35.47 o 
   5  11  18      100.01       81.03     16.41 o 
   6  11  18      454.30      534.89     34.55 o 
   7  11  18      209.22      210.11     25.26 o 
   8  11  18       18.00       33.45     18.15 o 
   9  11  18      399.92      378.68     32.92 o 
  10  11  18       82.97       49.48     30.17 o 
   0  12  18      436.22      461.47     63.58 o 
   1  12  18       54.92       43.17     12.42 o 
   2  12  18        2.61        4.35      9.90 o 
   3  12  18      170.41      220.67     22.76 o 
   4  12  18       23.84       38.47     14.00 o 
   5  12  18       51.41       28.82     18.39 o 
   6  12  18       15.59        6.48     18.58 o 
   7  12  18       31.82       19.04     18.81 o 
   8  12  18      241.26      288.33     30.13 o 
   1  13  18       66.47       72.59     14.79 o 
   2  13  18       39.57       30.78     12.21 o 
   3  13  18      212.44      246.15     24.99 o 
   4  13  18      147.42      133.29     19.85 o 
   5  13  18       26.00       12.31     19.57 o 
   6  13  18      139.34      138.81     27.60 o 
   7  13  18       15.79       55.57     23.37 o 
   0  14  18      248.39      253.30     32.01 o 
   1  14  18      236.28      276.35     27.14 o 
   2  14  18       99.76      132.65     20.49 o 
   3  14  18      135.25       88.95     18.92 o 
   4  14  18       17.82       29.69     20.17 o 
   5  14  18      486.43      495.88    119.03 o 
   1  15  18        7.21       14.97     13.94 o 
   1   1  19      460.87      541.00     15.59 o 
   2   1  19      172.73      180.70      9.95 o 
   3   1  19     2845.93     2889.83     44.12 o 
   4   1  19      148.88      158.06     10.85 o 
   5   1  19      840.52      903.45     20.51 o 
   6   1  19     1885.16     1805.42     27.82 o 
   7   1  19     2192.39     2187.98     32.40 o 
   8   1  19      123.89      142.33      9.82 o 
   9   1  19       67.12       68.33      9.02 o 
  10   1  19       54.29       46.90      9.66 o 
  11   1  19        3.35       -4.78      8.32 o 
  12   1  19      405.84      413.61     29.97 o 
  13   1  19       95.00       82.77     17.24 o 
  14   1  19       53.45       31.82     15.28 o 
   0   2  19     5514.99     5701.19    130.77 o 
   1   2  19      251.59      259.16     12.91 o 
   2   2  19      301.23      307.75     15.51 o 
   3   2  19      445.34      452.16     14.12 o 
   4   2  19     1930.16     2077.57     37.56 o 
   5   2  19      654.08      740.95     16.69 o 
   6   2  19      805.09      795.83     16.84 o 
   7   2  19      196.44      253.53     11.93 o 
   8   2  19      116.53      124.27      9.26 o 
   9   2  19     1014.01      982.81     36.32 o 
  10   2  19       19.73        7.67      9.51 o 
  11   2  19      310.78      338.98     35.28 o 
  12   2  19      338.02      357.27     33.05 o 
  13   2  19     1146.78     1239.39     49.03 o 
  14   2  19       10.15       19.27     17.38 o 
   1   3  19        0.34        0.90      4.40 o 
   2   3  19      307.21      276.53     13.98 o 
   3   3  19        9.47       15.05      5.38 o 
   4   3  19       27.42       36.50      7.20 o 
   5   3  19      793.24      805.43     19.75 o 
   6   3  19      680.61      620.06     22.46 o 
   7   3  19       13.19        1.47      5.66 o 
   8   3  19      478.01      390.04     17.00 o 
   9   3  19      226.97      239.46     15.92 o 
  10   3  19       11.50       17.87     10.81 o 
  11   3  19      281.24      267.26     21.31 o 
  12   3  19        0.19        2.92     12.52 o 
  13   3  19        4.18       -2.46     14.64 o 
  14   3  19       13.97       13.16     14.68 o 
   0   4  19       75.46      117.73     11.90 o 
   1   4  19      657.46      673.22     36.68 o 
   2   4  19      895.83      953.60     25.48 o 
   3   4  19      313.80      266.80     14.74 o 
   4   4  19       34.50       60.95      7.41 o 
   5   4  19      689.46      659.22     18.29 o 
   6   4  19      313.45      346.64     14.65 o 
   7   4  19      139.46      109.94     10.02 o 
   8   4  19        5.13       -2.27      6.52 o 
   9   4  19       90.45      122.65     12.84 o 
  10   4  19       11.30       17.57     10.65 o 
  11   4  19        4.86       -5.13      9.91 o 
  12   4  19      116.02      146.06     20.52 o 
  13   4  19      123.96      156.97     22.74 o 
   1   5  19      409.76      442.27     17.87 o 
   2   5  19     1383.98     1387.68     29.90 o 
   3   5  19      439.25      463.60     23.27 o 
   4   5  19      478.00      440.26     17.63 o 
   5   5  19        4.59       11.86      6.05 o 
   6   5  19      359.50      313.04     16.51 o 
   7   5  19      512.84      487.89     20.60 o 
   8   5  19      148.97      174.86     14.48 o 
   9   5  19       53.33       42.35      9.79 o 
  10   5  19      399.27      424.72     22.10 o 
  11   5  19      104.81      107.10     17.02 o 
  12   5  19      163.67      151.54     21.24 o 
  13   5  19      368.82      431.19     46.28 o 
   0   6  19     3057.30     2952.31     82.09 o 
   1   6  19      537.49      523.48     21.61 o 
   2   6  19     2107.66     1995.64     38.96 o 
   3   6  19       11.79        2.90      6.59 o 
   4   6  19        2.45        8.02      6.77 o 
   5   6  19      211.07      215.43     13.86 o 
   6   6  19      358.95      328.74     19.35 o 
   7   6  19      123.48      100.78     11.30 o 
   8   6  19        6.87       -0.63      7.30 o 
   9   6  19       28.04       32.29      9.60 o 
  10   6  19        4.27       10.28      9.02 o 
  11   6  19        2.28        2.57     11.84 o 
  12   6  19       22.49       21.04     11.99 o 
  13   6  19       52.73       80.42     16.77 o 
   1   7  19      121.19      133.83     13.45 o 
   2   7  19     1340.87     1244.36     29.52 o 
   3   7  19       50.99       32.30      8.30 o 
   4   7  19      394.26      395.71     18.19 o 
   5   7  19      163.75      227.69     18.85 o 
   6   7  19       32.09       26.56      9.58 o 
   7   7  19     1281.40     1207.81     42.43 o 
   8   7  19       10.89       20.07     15.97 o 
   9   7  19      491.23      456.13     28.42 o 
  10   7  19      532.62      552.53     27.36 o 
  11   7  19        0.03        9.82     12.20 o 
  12   7  19      131.98      145.94     20.17 o 
   0   8  19     1060.79      974.95     42.52 o 
   1   8  19       77.01       59.00     10.54 o 
   2   8  19      637.59      591.87     24.28 o 
   3   8  19      207.09      186.17     13.51 o 
   4   8  19      829.57      762.33     24.28 o 
   5   8  19       23.80        8.92      8.82 o 
   6   8  19       18.51       26.25     10.23 o 
   7   8  19       69.33       41.02     30.98 o 
   8   8  19        0.91        2.58     12.19 o 
   9   8  19      104.57      148.79     29.65 o 
  10   8  19       82.00       67.11     21.93 o 
  11   8  19       67.17       80.67     16.86 o 
  12   8  19      164.82      162.64     25.66 o 
   1   9  19      128.31       97.39     12.57 o 
   2   9  19        0.00        6.12      8.28 o 
   3   9  19       10.25        1.39      8.51 o 
   4   9  19        5.58        0.78      7.64 o 
   5   9  19      425.73      435.75     24.31 o 
   6   9  19        9.91       -2.44     11.60 o 
   7   9  19       47.77       44.54     20.97 o 
   8   9  19       17.17       36.96     15.20 o 
   9   9  19      198.63      210.93     23.71 o 
  10   9  19        0.01      -14.37     14.05 o 
  11   9  19       75.74       69.46     19.90 o 
   0  10  19      999.28     1029.61     46.54 o 
   1  10  19      194.62      202.91     17.42 o 
   2  10  19       12.06       10.61      9.14 o 
   3  10  19      235.74      284.91     20.03 o 
   4  10  19       33.04       25.18     12.18 o 
   5  10  19        7.81       -2.26     10.56 o 
   6  10  19       12.51        9.24     12.39 o 
   7  10  19      286.41      282.64     26.49 o 
   8  10  19      132.01      127.97     24.71 o 
   9  10  19      245.50      277.42     28.10 o 
  10  10  19       81.45      113.50     21.98 o 
   1  11  19       26.42       30.82     11.30 o 
   2  11  19        0.70        2.99      9.31 o 
   3  11  19       73.69       68.48     13.38 o 
   4  11  19       22.34       40.73     13.61 o 
   5  11  19      282.61      301.61     25.82 o 
   6  11  19       76.05      112.22     24.38 o 
   7  11  19      315.60      279.39     27.84 o 
   8  11  19      531.71      601.96     39.62 o 
   9  11  19      434.25      529.97     55.06 o 
   0  12  19       51.95       57.53     18.37 o 
   1  12  19      547.93      597.63     30.28 o 
   2  12  19       27.97       22.65     11.61 o 
   3  12  19       63.84      104.96     17.96 o 
   4  12  19       41.51       36.15     13.93 o 
   5  12  19       50.64       42.78     19.99 o 
   6  12  19        0.92        3.94     18.14 o 
   7  12  19       47.63       54.53     22.91 o 
   8  12  19       26.17       35.47     21.52 o 
   1  13  19       96.49      103.17     16.41 o 
   2  13  19       92.37       80.12     24.87 o 
   3  13  19      105.68       97.50     18.93 o 
   4  13  19       96.99       69.03     17.66 o 
   5  13  19       30.31        8.52     32.59 o 
   6  13  19      667.14      623.46     50.66 o 
   7  13  19      161.55      140.40     29.77 o 
   0  14  19        3.15       22.28     18.75 o 
   1  14  19        1.26       23.26     13.37 o 
   2  14  19        0.93        0.40     13.41 o 
   3  14  19       64.01       61.87     18.05 o 
   4  14  19        8.85       28.09     20.30 o 
   0   0  20      782.22      895.53     48.49 o 
   1   0  20     5586.85     5876.07    136.72 o 
   2   0  20      207.77      205.13     14.26 o 
   3   0  20       45.34       54.70      9.38 o 
   4   0  20     1174.64     1128.99     55.08 o 
   5   0  20     1488.13     1565.39     41.41 o 
   6   0  20     2539.12     2622.29     51.85 o 
   7   0  20      109.92      109.49     15.87 o 
   8   0  20      942.55      913.32     32.99 o 
   9   0  20      347.89      345.98     44.91 o 
  10   0  20       50.71       39.87     17.17 o 
  11   0  20     1207.22     1337.71     61.12 o 
  12   0  20       46.48       21.11     22.08 o 
  13   0  20      154.91      162.05     38.32 o 
  14   0  20       77.58       65.72     30.54 o 
   1   1  20      415.92      430.74     17.89 o 
   2   1  20       43.03       43.78      6.33 o 
   3   1  20      354.03      316.33     12.90 o 
   4   1  20      460.60      501.76     15.24 o 
   5   1  20     1063.01     1149.72     24.24 o 
   6   1  20      570.95      575.81     14.42 o 
   7   1  20        0.34       10.67      4.79 o 
   8   1  20      619.05      544.29     17.27 o 
   9   1  20       79.33       75.34      9.42 o 
  10   1  20      143.85      110.85     14.00 o 
  11   1  20       62.18       74.85     15.32 o 
  12   1  20       37.87       32.11     14.77 o 
  13   1  20        3.01       -3.50     12.02 o 
  14   1  20      154.53      175.22     23.92 o 
   0   2  20      586.96      666.07     26.60 o 
   1   2  20      103.43      120.09     13.51 o 
   2   2  20      169.10      185.35     15.01 o 
   3   2  20        1.28       -0.26      4.08 o 
   4   2  20       22.89       29.89      5.80 o 
   5   2  20      372.18      398.16     16.67 o 
   6   2  20     1327.68     1230.49     23.99 o 
   7   2  20      233.66      196.83     13.98 o 
   8   2  20       15.62        7.10      6.13 o 
   9   2  20      313.26      327.81     18.23 o 
  10   2  20      531.31      515.54     28.84 o 
  11   2  20       73.45       65.88     15.09 o 
  12   2  20      304.33      336.75     28.47 o 
  13   2  20      341.66      430.17     33.31 o 
  14   2  20      182.28      163.20     24.05 o 
   1   3  20       19.67       17.11      5.79 o 
   2   3  20      118.91      146.91     10.81 o 
   3   3  20      164.81      180.23     11.03 o 
   4   3  20      441.56      464.45     15.14 o 
   5   3  20      484.49      458.08     19.74 o 
   6   3  20     3044.70     3076.79     48.88 o 
   7   3  20     2283.14     2352.49     41.64 o 
   8   3  20      117.20      151.97     11.48 o 
   9   3  20      102.28      128.95     12.72 o 
  10   3  20      375.43      375.06     23.68 o 
  11   3  20      146.09      151.86     17.40 o 
  12   3  20      585.52      614.27     42.84 o 
  13   3  20       14.85        1.40     13.60 o 
   0   4  20     7387.18     7479.87    168.19 o 
   1   4  20      166.28      144.08     11.08 o 
   2   4  20     1385.40     1496.81     34.10 o 
   3   4  20      776.40      869.37     24.66 o 
   4   4  20      832.61      915.28     21.77 o 
   5   4  20      441.29      396.47     15.22 o 
   6   4  20     1826.02     1803.34     33.89 o 
   7   4  20       19.03       36.75      7.74 o 
   8   4  20       54.44       53.12      8.73 o 
   9   4  20      248.59      220.30     16.05 o 
  10   4  20       52.45       50.78     12.62 o 
  11   4  20      252.64      265.22     21.92 o 
  12   4  20       29.95       22.42     24.88 o 
  13   4  20      431.68      460.46     50.40 o 
   1   5  20     3080.81     3020.13     57.13 o 
   2   5  20     1555.39     1490.44     31.68 o 
   3   5  20      646.04      597.13     19.40 o 
   4   5  20     1043.85     1029.23     26.04 o 
   5   5  20      346.03      452.69     18.20 o 
   6   5  20      356.07      316.45     16.93 o 
   7   5  20      436.63      404.36     19.66 o 
   8   5  20      367.96      352.13     19.70 o 
   9   5  20       90.08      107.74     12.90 o 
  10   5  20      715.84      747.32     31.83 o 
  11   5  20      322.94      358.22     27.32 o 
  12   5  20     1042.00     1075.43     46.61 o 
  13   5  20      879.30      942.43     50.45 o 
   0   6  20    15017.11    14333.95    368.98 o 
   1   6  20      561.97      516.37     27.36 o 
   2   6  20      397.99      429.66     25.71 o 
   3   6  20     1410.55     1379.49     31.43 o 
   4   6  20      293.00      270.33     15.22 o 
   5   6  20      828.09      845.76     24.23 o 
   6   6  20        1.32        6.26      8.32 o 
   7   6  20       11.72       14.62      8.14 o 
   8   6  20       46.18       44.79     14.57 o 
   9   6  20      178.44      176.10     15.53 o 
  10   6  20       59.38       69.30     12.13 o 
  11   6  20        1.33       -2.59     11.66 o 
  12   6  20       47.06       41.78     14.58 o 
  13   6  20      150.24      163.46     20.58 o 
   1   7  20      318.64      306.03     18.83 o 
   2   7  20       94.13      113.37     12.94 o 
   3   7  20      254.10      250.03     14.93 o 
   4   7  20       33.59       17.55      8.14 o 
   5   7  20       32.76        3.35      8.56 o 
   6   7  20       32.58       37.24     10.39 o 
   7   7  20       25.10       23.95     21.00 o 
   8   7  20      190.01      187.99     20.99 o 
   9   7  20        6.66       -1.38     10.01 o 
  10   7  20        4.45       15.35     11.96 o 
  11   7  20      127.26      169.15     20.14 o 
  12   7  20      178.46      159.65     20.87 o 
   0   8  20      121.23      100.02     20.37 o 
   1   8  20      148.29      128.43     15.88 o 
   2   8  20       80.03       83.24     13.77 o 
   3   8  20        4.60        3.37      8.09 o 
   4   8  20       36.73       17.71     10.33 o 
   5   8  20       11.22       14.05     11.80 o 
   6   8  20        0.23       -3.76      8.90 o 
   7   8  20        1.13        1.00     15.27 o 
   8   8  20       10.95        3.25     12.82 o 
   9   8  20       45.42       65.07     19.66 o 
  10   8  20      282.06      322.39     33.55 o 
  11   8  20        1.33       10.11     16.55 o 
   1   9  20       30.99       26.23     10.22 o 
   2   9  20      324.41      321.43     20.39 o 
   3   9  20      664.73      564.28     24.82 o 
   4   9  20      140.86      126.48     14.61 o 
   5   9  20       28.61       32.13     11.28 o 
   6   9  20      553.83      562.57     27.96 o 
   7   9  20      401.77      421.37     30.12 o 
   8   9  20      335.93      388.18     30.23 o 
   9   9  20      137.83      146.06     21.80 o 
  10   9  20        3.40        7.50     22.49 o 
  11   9  20        0.07      -32.59     18.61 o 
   0  10  20        3.61       13.42     14.86 o 
   1  10  20      331.44      331.37     21.89 o 
   2  10  20       19.76       12.46      9.69 o 
   3  10  20      759.78      685.88     30.64 o 
   4  10  20      456.00      445.23     29.24 o 
   5  10  20       99.69      114.18     16.67 o 
   6  10  20       72.39       39.28     26.78 o 
   7  10  20       79.50       81.83     19.19 o 
   8  10  20      136.19      119.43     21.27 o 
   9  10  20      187.28      186.53     28.57 o 
  10  10  20       40.44       34.68     22.59 o 
   1  11  20      113.31      110.87     15.14 o 
   2  11  20       25.65       18.33     10.60 o 
   3  11  20        8.60        6.65     10.46 o 
   4  11  20       80.76       84.58     17.00 o 
   5  11  20        4.67       16.14     12.74 o 
   6  11  20       38.72       44.54     19.00 o 
   7  11  20       88.31       91.94     23.20 o 
   8  11  20      476.68      526.08     37.55 o 
   9  11  20       84.56       61.40     35.47 o 
   0  12  20       36.02       69.79     19.79 o 
   1  12  20        3.71        5.47     10.60 o 
   2  12  20       21.70       22.25     11.72 o 
   3  12  20       45.84       28.28     13.12 o 
   4  12  20        6.75        3.95     12.20 o 
   5  12  20      117.67       68.75     29.96 o 
   6  12  20      186.10      237.86     32.30 o 
   7  12  20        3.07        8.26     19.35 o 
   8  12  20       18.14       29.85     27.84 o 
   1  13  20       68.42       57.93     15.20 o 
   2  13  20        0.61       14.55     11.48 o 
   3  13  20        9.15       19.89     14.41 o 
   4  13  20       13.09       18.18     14.53 o 
   5  13  20      358.32      302.53     36.48 o 
   6  13  20        1.05        4.77     26.80 o 
   0  14  20      474.56      546.37     44.96 o 
   1  14  20       84.33      114.32     18.01 o 
   2  14  20        0.48      -10.22     13.24 o 
   3  14  20       38.04       52.09     24.36 o 
   4  14  20       98.79       79.61     24.64 o 
   1   1  21      128.55      126.13     11.39 o 
   2   1  21       69.28       58.08      6.92 o 
   3   1  21        1.11       10.49      4.76 o 
   4   1  21       38.63       66.15      7.09 o 
   5   1  21     2752.79     2641.69     43.17 o 
   6   1  21      563.36      577.82     14.61 o 
   7   1  21       24.81       14.19      5.09 o 
   8   1  21       33.87       40.23      7.05 o 
   9   1  21       77.32       73.15     10.55 o 
  10   1  21      877.95      868.05     31.29 o 
  11   1  21       15.56        7.04     10.87 o 
  12   1  21      494.80      556.99     51.73 o 
  13   1  21      139.69      156.12     21.88 o 
   0   2  21     1088.82     1209.80     39.00 o 
   1   2  21       54.91       51.76      9.13 o 
   2   2  21       71.44       96.13      9.41 o 
   3   2  21      673.80      613.77     16.66 o 
   4   2  21      290.99      287.31     14.25 o 
   5   2  21      678.03      689.16     18.55 o 
   6   2  21       15.47       29.94      6.78 o 
   7   2  21       31.65       44.91      7.77 o 
   8   2  21        0.92        1.59      5.91 o 
   9   2  21       22.51        2.40      7.36 o 
  10   2  21      879.68      850.93     32.88 o 
  11   2  21       61.41       60.05     15.30 o 
  12   2  21       21.98       24.17     13.69 o 
  13   2  21        0.72       16.58     14.14 o 
   1   3  21      380.78      373.41     16.47 o 
   2   3  21      603.63      595.95     19.67 o 
   3   3  21     1291.50     1197.43     27.14 o 
   4   3  21      397.78      372.80     15.16 o 
   5   3  21       79.11       96.29      8.89 o 
   6   3  21      143.14       99.91      9.19 o 
   7   3  21      215.54      205.06     15.33 o 
   8   3  21      363.68      331.51     20.47 o 
   9   3  21      278.13      309.56     18.50 o 
  10   3  21       49.34       40.03     11.79 o 
  11   3  21      255.02      283.13     22.49 o 
  12   3  21      243.59      255.39     25.81 o 
  13   3  21       43.25       40.93     16.61 o 
   0   4  21    13307.88    13266.00    411.56 o 
   1   4  21      735.47      865.88     24.69 o 
   2   4  21      136.26      128.28     14.41 o 
   3   4  21        2.55        3.34      5.80 o 
   4   4  21      346.69      397.05     17.32 o 
   5   4  21       33.57       62.99      8.92 o 
   6   4  21     1500.11     1575.52     31.35 o 
   7   4  21      154.98      120.55     11.80 o 
   8   4  21       70.10       47.99      8.56 o 
   9   4  21      384.14      380.83     21.70 o 
  10   4  21      309.46      353.57     23.94 o 
  11   4  21      110.82      118.36     16.85 o 
  12   4  21      137.03      151.30     25.36 o 
  13   4  21      106.83      124.28     34.66 o 
   1   5  21     1429.95     1469.74     36.86 o 
   2   5  21      100.24      101.82     10.01 o 
   3   5  21      241.36      186.24     12.66 o 
   4   5  21      499.62      430.67     18.27 o 
   5   5  21       13.06       31.80      8.20 o 
   6   5  21     1556.71     1379.82     33.13 o 
   7   5  21        0.93        9.08      7.21 o 
   8   5  21      222.62      224.96     16.28 o 
   9   5  21      109.48      121.87     13.44 o 
  10   5  21        0.67        9.58     10.84 o 
  11   5  21       10.46       -7.37     11.64 o 
  12   5  21      409.06      396.04     32.13 o 
  13   5  21       16.67       25.65     15.64 o 
   0   6  21       26.45       66.72     15.48 o 
   1   6  21     1193.13     1296.50     34.55 o 
   2   6  21      511.51      557.67     23.15 o 
   3   6  21      983.03      976.65     25.82 o 
   4   6  21     1237.41     1093.21     27.75 o 
   5   6  21       22.31        2.16      7.10 o 
   6   6  21      196.84      163.23     15.01 o 
   7   6  21       45.32       60.47     10.02 o 
   8   6  21      258.20      270.95     27.11 o 
   9   6  21       30.92       19.24      9.46 o 
  10   6  21       85.79      103.68     19.89 o 
  11   6  21      139.69      144.46     18.74 o 
  12   6  21        2.09       -4.01     12.26 o 
   1   7  21       76.35       68.31     10.94 o 
   2   7  21      324.42      348.16     20.01 o 
   3   7  21       44.47       32.06     10.67 o 
   4   7  21      122.93      106.40     11.66 o 
   5   7  21        1.39        0.86      7.93 o 
   6   7  21       12.63        6.02     13.46 o 
   7   7  21      492.03      531.64     31.89 o 
   8   7  21      503.29      514.53     41.43 o 
   9   7  21      648.82      624.25     36.64 o 
  10   7  21        5.36        0.51     10.90 o 
  11   7  21      274.30      260.98     24.11 o 
  12   7  21       46.22       45.70     16.57 o 
   0   8  21       50.17       63.47     16.20 o 
   1   8  21      424.46      380.16     21.50 o 
   2   8  21       54.26       59.22     11.20 o 
   3   8  21      557.14      505.09     25.23 o 
   4   8  21      219.36      199.24     16.90 o 
   5   8  21      185.33      183.23     16.44 o 
   6   8  21      237.94      250.94     20.95 o 
   7   8  21      115.71       90.58     17.36 o 
   8   8  21       58.21       83.82     17.96 o 
   9   8  21        5.05       -5.16     13.87 o 
  10   8  21      220.18      237.87     30.78 o 
  11   8  21      154.63      112.11     28.93 o 
   1   9  21      104.78       93.49     13.51 o 
   2   9  21       85.76       76.93     12.28 o 
   3   9  21       81.93      100.21     13.73 o 
   4   9  21       11.48       19.29      9.49 o 
   5   9  21      134.10      148.15     17.95 o 
   6   9  21        1.75        0.66      9.35 o 
   7   9  21      206.47      197.09     23.17 o 
   8   9  21       12.49       10.80     14.08 o 
   9   9  21      387.74      447.98     33.66 o 
  10   9  21       93.84      111.35     21.37 o 
  11   9  21       13.33       -7.03     16.58 o 
   0  10  21       24.51       33.94     27.05 o 
   1  10  21      102.73       76.33     23.73 o 
   2  10  21       15.84       18.96     10.08 o 
   3  10  21      448.39      443.26     25.07 o 
   4  10  21      278.23      314.67     40.52 o 
   5  10  21      343.77      363.28     27.43 o 
   6  10  21      530.97      614.25     45.70 o 
   7  10  21      183.13      159.75     22.82 o 
   8  10  21       26.00       25.64     17.51 o 
   9  10  21       28.08       35.89     17.94 o 
  10  10  21       16.41       21.17     17.48 o 
   1  11  21      288.10      318.91     22.49 o 
   2  11  21        0.05       -1.06     10.01 o 
   3  11  21      263.30      237.05     20.04 o 
   4  11  21       10.71      -12.69     14.33 o 
   5  11  21       10.35       12.22     12.40 o 
   6  11  21        5.88       24.98     18.95 o 
   7  11  21       73.94       85.99     24.55 o 
   8  11  21      117.48       85.12     26.63 o 
   9  11  21      180.45      221.05     27.01 o 
   0  12  21      463.55      453.71     70.30 o 
   1  12  21       76.82       82.13     19.52 o 
   2  12  21        6.67      -12.12     10.14 o 
   3  12  21        6.21       10.81     12.47 o 
   4  12  21       73.12      119.61     28.98 o 
   5  12  21      251.29      228.73     32.00 o 
   6  12  21      275.96      322.89     58.08 o 
   7  12  21      393.09      420.12     66.43 o 
   1  13  21       37.85       57.53     14.16 o 
   2  13  21      228.18      260.98     25.14 o 
   3  13  21      550.11      536.19     35.99 o 
   4  13  21       15.37        9.04     13.83 o 
   5  13  21       60.48      102.59     26.05 o 
   6  13  21      598.19      643.60     52.03 o 
   0  14  21      119.97       99.40     25.41 o 
   1  14  21       92.24       98.29     17.22 o 
   2  14  21        2.94       17.47     14.49 o 
   3  14  21       21.44       24.11     15.63 o 
   0   0  22    16327.68    16176.90    490.94 o 
   1   0  22      767.25      771.34     31.23 o 
   2   0  22      254.74      255.42     32.38 o 
   3   0  22      100.97       81.48     11.57 o 
   4   0  22      269.85      293.32     27.01 o 
   5   0  22      434.77      403.58     33.26 o 
   6   0  22       36.81       33.02      9.93 o 
   7   0  22       42.99       23.58      8.15 o 
   8   0  22       56.35       55.66     12.12 o 
   9   0  22      665.78      654.16     30.48 o 
  10   0  22     1217.31     1196.52     99.83 o 
  11   0  22     2171.71     2118.78    112.02 o 
  12   0  22       19.51      -32.91     16.45 o 
  13   0  22       35.11       61.47     29.96 o 
   1   1  22      141.49      174.59     13.45 o 
   2   1  22        8.41       10.86      5.04 o 
   3   1  22      128.50      126.74      9.13 o 
   4   1  22        4.48       10.76      7.13 o 
   5   1  22     1531.45     1501.29     29.62 o 
   6   1  22       74.04       60.31      7.84 o 
   7   1  22       13.93        3.31      5.20 o 
   8   1  22      318.35      307.21     15.31 o 
   9   1  22      490.72      491.51     22.33 o 
  10   1  22      153.29      137.98     15.54 o 
  11   1  22      441.19      496.23     36.79 o 
  12   1  22      412.79      440.34     31.96 o 
  13   1  22      108.80      116.70     24.27 o 
   0   2  22      359.43      362.70     37.05 o 
   1   2  22       73.77       79.09      9.06 o 
   2   2  22      877.45      813.46     23.44 o 
   3   2  22        5.27       16.88      5.44 o 
   4   2  22      377.93      311.75     13.83 o 
   5   2  22        0.04       -4.63      4.92 o 
   6   2  22       52.75       60.86      7.88 o 
   7   2  22      752.54      754.47     21.24 o 
   8   2  22        2.04       -2.77      6.06 o 
   9   2  22      366.31      406.42     20.79 o 
  10   2  22      104.94       96.98     14.55 o 
  11   2  22      136.10      120.31     18.51 o 
  12   2  22       17.52       12.91     13.21 o 
  13   2  22        1.14      -15.75     15.40 o 
   1   3  22      565.32      624.22     18.46 o 
   2   3  22      473.01      463.64     16.41 o 
   3   3  22       27.41       40.17      7.38 o 
   4   3  22      836.40      836.33     25.29 o 
   5   3  22       27.52       21.28      6.59 o 
   6   3  22     1172.67     1088.80     25.18 o 
   7   3  22       14.68        3.12      7.13 o 
   8   3  22       10.13        6.87      6.81 o 
   9   3  22        0.03       -0.44      7.60 o 
  10   3  22      353.00      354.45     34.42 o 
  11   3  22      547.67      554.96     30.30 o 
  12   3  22      207.59      210.53     25.94 o 
  13   3  22       13.68       20.96     14.94 o 
   0   4  22      313.82      267.34     23.70 o 
   1   4  22     2768.02     2795.50     48.86 o 
   2   4  22       34.07       35.99      7.21 o 
   3   4  22      100.98      108.42     10.26 o 
   4   4  22      909.97      919.08     24.28 o 
   5   4  22       29.23       28.45      9.20 o 
   6   4  22     1124.56     1008.71     24.42 o 
   7   4  22      416.50      356.75     18.49 o 
   8   4  22       12.47       11.11      6.92 o 
   9   4  22       23.21       19.11      9.11 o 
  10   4  22       70.26       64.07     13.50 o 
  11   4  22      277.68      334.90     36.99 o 
  12   4  22        0.05       20.43     13.88 o 
  13   4  22       11.11       14.79     14.54 o 
   1   5  22      887.41      849.75     26.96 o 
   2   5  22       23.52       17.57      6.99 o 
   3   5  22       39.49       38.61     11.59 o 
   4   5  22        1.41       13.83      7.20 o 
   5   5  22     1265.59     1214.35     29.60 o 
   6   5  22       39.12       13.32      7.50 o 
   7   5  22      310.78      292.88     19.20 o 
   8   5  22       15.06       13.74      9.81 o 
   9   5  22       44.65       44.50     10.66 o 
  10   5  22       27.07       12.21     16.93 o 
  11   5  22      117.71      109.34     18.90 o 
  12   5  22       23.66        4.31     13.49 o 
   0   6  22       40.97       38.98     14.13 o 
   1   6  22     2190.29     2188.57     48.67 o 
   2   6  22       76.29       88.41     11.66 o 
   3   6  22      897.54      854.49     24.30 o 
   4   6  22     2721.35     2830.36     52.08 o 
   5   6  22      236.17      216.14     14.28 o 
   6   6  22       84.26       96.95     12.59 o 
   7   6  22      376.86      375.54     22.16 o 
   8   6  22       35.38       31.83     13.32 o 
   9   6  22       22.04        2.80     10.40 o 
  10   6  22      148.16      141.99     15.33 o 
  11   6  22      271.77      337.54     26.08 o 
  12   6  22       37.16       11.17     14.21 o 
   1   7  22      529.83      486.31     23.89 o 
   2   7  22       35.33       35.17      9.83 o 
   3   7  22     1931.40     1858.00     44.79 o 
   4   7  22       36.40        8.48      8.10 o 
   5   7  22      108.26      110.55     13.49 o 
   6   7  22        0.72       -4.07      8.66 o 
   7   7  22      144.20      142.85     15.68 o 
   8   7  22      955.66      870.92     65.55 o 
   9   7  22        4.74       -8.44     14.22 o 
  10   7  22        2.02        1.33     10.67 o 
  11   7  22      112.79      121.57     25.19 o 
  12   7  22       83.55       91.53     18.35 o 
   0   8  22        4.17       14.54     13.64 o 
   1   8  22        3.79        2.20      8.04 o 
   2   8  22      257.95      280.55     22.60 o 
   3   8  22       86.48       77.53     12.73 o 
   4   8  22      129.32      164.28     15.54 o 
   5   8  22      146.30      114.64     14.44 o 
   6   8  22      746.57      717.88     28.86 o 
   7   8  22        1.01        0.02     12.41 o 
   8   8  22      135.73      124.06     24.94 o 
   9   8  22      171.82      160.30     22.27 o 
  10   8  22      111.84      135.12     26.61 o 
  11   8  22      372.96      357.06     71.89 o 
   1   9  22       60.32       78.36     12.53 o 
   2   9  22      126.85      143.69     15.74 o 
   3   9  22       14.80       12.16      9.67 o 
   4   9  22      318.11      325.26     24.93 o 
   5   9  22       18.14       27.61     11.91 o 
   6   9  22       10.79        7.31     11.79 o 
   7   9  22       84.40      102.68     21.74 o 
   8   9  22       76.49       74.25     18.31 o 
   9   9  22      180.00      193.53     24.94 o 
  10   9  22      398.73      465.26     35.36 o 
   0  10  22       78.76       38.95     24.69 o 
   1  10  22        8.58        5.93      9.95 o 
   2  10  22       25.67       22.63     11.16 o 
   3  10  22       94.22       89.79     16.12 o 
   4  10  22       31.22       47.28     14.30 o 
   5  10  22       14.30       25.55     12.77 o 
   6  10  22        1.92       -3.28     20.38 o 
   7  10  22      258.33      287.69     33.58 o 
   8  10  22       83.23       84.53     20.27 o 
   9  10  22       10.79       -9.25     15.50 o 
   1  11  22        2.75       -0.91      9.70 o 
   2  11  22      512.00      478.41     27.45 o 
   3  11  22       17.99       16.87     12.75 o 
   4  11  22        1.99       -1.58     18.94 o 
   5  11  22      200.04      186.83     28.62 o 
   6  11  22       76.43      106.54     25.25 o 
   7  11  22        0.33      -24.82     25.70 o 
   8  11  22       98.61       60.52     23.97 o 
   0  12  22      822.28      868.68     47.65 o 
   1  12  22       15.79       -8.83     11.11 o 
   2  12  22      198.28      163.24     18.84 o 
   3  12  22      151.62      163.83     21.67 o 
   4  12  22      111.90      154.61     21.49 o 
   5  12  22      610.44      535.38     45.88 o 
   6  12  22       98.17       82.37     25.45 o 
   7  12  22      259.06      284.87     37.32 o 
   1  13  22        1.46       33.77     13.78 o 
   2  13  22      139.28      170.54     23.04 o 
   3  13  22      187.34      184.36     23.79 o 
   4  13  22       75.46       74.39     18.49 o 
   5  13  22     1333.91     1396.24     68.10 o 
   0  14  22       14.39        5.75     18.04 o 
   1  14  22      259.75      282.18     31.78 o 
   2  14  22        3.56       -5.05     14.96 o 
   1   1  23      571.39      532.70     39.68 o 
   2   1  23      591.91      589.51     24.03 o 
   3   1  23      606.15      584.58     16.99 o 
   4   1  23      260.90      247.16     12.85 o 
   5   1  23      378.40      381.52     18.06 o 
   6   1  23        8.63        5.49      5.59 o 
   7   1  23      878.67      802.62     19.66 o 
   8   1  23      145.01      120.20     10.69 o 
   9   1  23        6.86        3.65      7.87 o 
  10   1  23        3.56        2.10      9.27 o 
  11   1  23       76.99       72.51     15.56 o 
  12   1  23      366.78      358.37     36.61 o 
  13   1  23       57.77       40.72     19.18 o 
   0   2  23     1108.11     1083.04     59.28 o 
   1   2  23      105.09       73.76      8.63 o 
   2   2  23     2206.10     2246.89     53.28 o 
   3   2  23      246.13      304.13     13.82 o 
   4   2  23     1950.71     1987.41     35.89 o 
   5   2  23      426.80      429.44     16.32 o 
   6   2  23      721.88      672.26     19.38 o 
   7   2  23      949.76      805.40     24.53 o 
   8   2  23      599.29      634.01     20.76 o 
   9   2  23       53.34       40.67      9.59 o 
  10   2  23       68.52       59.98     13.01 o 
  11   2  23       46.41       71.78     16.03 o 
  12   2  23      198.34      225.73     24.91 o 
  13   2  23      119.17      129.73     32.11 o 
   1   3  23      518.62      449.55     16.82 o 
   2   3  23       55.58       66.49      8.42 o 
   3   3  23       68.63       63.47      8.49 o 
   4   3  23      638.36      547.01     17.32 o 
   5   3  23     1080.05     1168.00     26.13 o 
   6   3  23       37.36       59.92      8.41 o 
   7   3  23      744.07      802.70     24.96 o 
   8   3  23      398.98      432.57     19.05 o 
   9   3  23      868.05      841.81     36.64 o 
  10   3  23        4.93      -14.86      8.92 o 
  11   3  23       50.99       36.94     13.04 o 
  12   3  23       10.79       -8.67     12.74 o 
  13   3  23        0.15        7.00     13.99 o 
   0   4  23     1131.63     1036.93     42.37 o 
   1   4  23     3652.71     3598.80     68.62 o 
   2   4  23      264.43      266.38     14.23 o 
   3   4  23       55.17       52.03      8.29 o 
   4   4  23       99.05       91.43     10.22 o 
   5   4  23       36.23       40.71      7.64 o 
   6   4  23      196.49      189.10     12.19 o 
   7   4  23       98.09      123.49     15.62 o 
   8   4  23       39.25       20.21     10.70 o 
   9   4  23       83.68      102.71     12.77 o 
  10   4  23       47.79       59.93     14.11 o 
  11   4  23      415.63      363.70     26.07 o 
  12   4  23       57.82       40.37     16.19 o 
  13   4  23       20.82       20.47     22.44 o 
   1   5  23       18.60       34.53      9.59 o 
   2   5  23       28.19       37.59      9.73 o 
   3   5  23     1123.00     1089.19     27.37 o 
   4   5  23      210.25      185.73     13.41 o 
   5   5  23     3912.73     3662.29     63.06 o 
   6   5  23       72.56       51.82      9.50 o 
   7   5  23      237.76      180.49     14.38 o 
   8   5  23       28.99       17.55      9.82 o 
   9   5  23       28.09       15.64     10.62 o 
  10   5  23       87.51       75.63     14.87 o 
  11   5  23      415.70      413.78     28.20 o 
  12   5  23       40.94       44.59     16.66 o 
   0   6  23      585.82      523.78     32.41 o 
   1   6  23      162.34      161.50     17.84 o 
   2   6  23        3.61       -1.15      7.87 o 
   3   6  23      514.26      490.26     23.15 o 
   4   6  23     1858.44     1791.64     38.34 o 
   5   6  23      863.45      777.05     24.18 o 
   6   6  23      108.05       77.14     12.19 o 
   7   6  23      189.45      228.03     18.14 o 
   8   6  23      157.99      147.91     24.40 o 
   9   6  23      570.57      594.74     30.56 o 
  10   6  23       13.55        1.54     11.78 o 
  11   6  23      120.26      134.57     18.91 o 
  12   6  23      121.89      140.95     20.01 o 
   1   7  23      265.18      269.08     18.77 o 
   2   7  23       33.65       24.46     13.77 o 
   3   7  23       28.07       23.82      9.73 o 
   4   7  23       18.02       26.22      9.83 o 
   5   7  23      285.67      289.69     19.57 o 
   6   7  23        0.25       -1.93     13.50 o 
   7   7  23      322.82      286.04     20.92 o 
   8   7  23      328.46      390.94     29.05 o 
   9   7  23      100.75       50.48     16.69 o 
  10   7  23        1.61      -25.21     12.61 o 
  11   7  23      594.51      610.93     47.49 o 
   0   8  23      777.14      755.57     59.83 o 
   1   8  23      322.00      328.50     42.44 o 
   2   8  23      254.27      229.12     18.04 o 
   3   8  23       72.23       57.16     11.85 o 
   4   8  23      128.44      113.75     14.04 o 
   5   8  23      352.37      383.21     39.84 o 
   6   8  23        5.39       25.15     10.91 o 
   7   8  23      337.65      425.27     38.19 o 
   8   8  23      102.94      127.77     20.41 o 
   9   8  23      139.79      127.63     20.91 o 
  10   8  23       61.81       43.06     18.76 o 
  11   8  23        0.46       27.49     22.85 o 
   1   9  23       53.24       37.26     11.70 o 
   2   9  23       41.81       23.84     10.37 o 
   3   9  23      270.15      248.48     19.70 o 
   4   9  23      198.04      179.92     20.46 o 
   5   9  23      150.12      150.07     19.08 o 
   6   9  23       69.95       53.19     14.70 o 
   7   9  23      201.20      214.01     40.71 o 
   8   9  23      331.08      365.96     30.89 o 
   9   9  23      191.62      236.79     26.83 o 
  10   9  23       16.63      -14.17     15.49 o 
   0  10  23        7.63       20.47     15.45 o 
   1  10  23       12.11       17.69     10.69 o 
   2  10  23        0.25       -2.75      9.47 o 
   3  10  23        0.41        4.02     10.11 o 
   4  10  23      221.55      237.99     23.24 o 
   5  10  23       49.60       30.05     13.47 o 
   6  10  23      131.15      169.32     37.50 o 
   7  10  23     1019.36     1009.26     54.94 o 
   8  10  23       95.16      124.91     60.94 o 
   9  10  23      136.96       97.66     22.32 o 
   1  11  23     1288.04     1279.86     40.36 o 
   2  11  23       31.18       40.29     12.82 o 
   3  11  23      394.54      422.46     30.85 o 
   4  11  23      143.34      127.01     19.65 o 
   5  11  23      324.26      414.64     31.30 o 
   6  11  23      520.14      554.82     46.24 o 
   7  11  23       33.83       -5.81     17.76 o 
   8  11  23      124.54       98.17     47.77 o 
   0  12  23       92.49       84.63     44.93 o 
   1  12  23      164.18      173.10     19.23 o 
   2  12  23       48.12       55.26     14.63 o 
   3  12  23        2.78        4.80     12.41 o 
   4  12  23      267.82      329.75     29.13 o 
   5  12  23      114.48      130.99     27.09 o 
   6  12  23      423.07      412.58     42.33 o 
   7  12  23        5.16       23.72     22.12 o 
   1  13  23       40.92       57.13     15.31 o 
   2  13  23        0.41       -4.89     12.82 o 
   3  13  23       79.68       74.67     19.02 o 
   4  13  23      195.36      205.61     25.35 o 
   5  13  23       20.36       42.55     36.19 o 
   0  14  23       15.39       29.85     21.73 o 
   0   0  24      387.23      452.74     42.39 o 
   1   0  24     1588.36     1658.35     59.03 o 
   2   0  24      409.09      460.02     21.33 o 
   3   0  24       19.84        9.18      7.41 o 
   4   0  24       67.64       73.65     11.77 o 
   5   0  24     1376.98     1285.31     39.21 o 
   6   0  24        0.96       -1.72      7.89 o 
   7   0  24        0.89        7.04      8.96 o 
   8   0  24       32.31       14.78     15.36 o 
   9   0  24      103.81       87.57     19.02 o 
  10   0  24        2.24       12.45     14.70 o 
  11   0  24        2.03      -12.34     19.26 o 
  12   0  24      462.78      402.46     54.49 o 
  13   0  24       39.95       34.02     25.68 o 
   1   1  24       65.00       83.53      8.80 o 
   2   1  24        2.18        6.80      5.13 o 
   3   1  24      130.59      117.88      9.28 o 
   4   1  24      763.75      823.30     21.01 o 
   5   1  24      301.28      250.29     13.17 o 
   6   1  24      500.79      533.85     23.72 o 
   7   1  24       18.37       20.69      6.82 o 
   8   1  24      791.87      799.46     26.39 o 
   9   1  24        0.17       15.82      8.44 o 
  10   1  24       14.64       11.92     10.26 o 
  11   1  24      466.51      427.57     38.77 o 
  12   1  24      220.52      228.94     30.64 o 
  13   1  24       37.58       14.13     16.98 o 
   0   2  24     3235.96     3253.16     88.81 o 
   1   2  24      220.41      279.47     14.32 o 
   2   2  24      692.62      687.32     22.00 o 
   3   2  24        0.00       11.18      5.62 o 
   4   2  24      320.81      319.29     14.63 o 
   5   2  24      305.79      284.30     14.27 o 
   6   2  24       58.69       67.10     10.16 o 
   7   2  24       64.45       52.76      9.16 o 
   8   2  24      594.77      642.45     22.88 o 
   9   2  24       56.73       49.44     10.55 o 
  10   2  24      824.33      920.25     33.72 o 
  11   2  24       21.12       -1.02     12.08 o 
  12   2  24     1126.81     1269.14     76.49 o 
  13   2  24       34.92       38.01     19.94 o 
   1   3  24       12.10       13.35      6.29 o 
   2   3  24       94.36      100.23      9.97 o 
   3   3  24        3.76        6.67      6.27 o 
   4   3  24      153.86      119.78      9.94 o 
   5   3  24      655.93      522.58     17.63 o 
   6   3  24      880.39      806.93     24.46 o 
   7   3  24      180.53      136.31     12.72 o 
   8   3  24      444.42      464.95     21.88 o 
   9   3  24      135.07      149.50     20.02 o 
  10   3  24        0.01       13.12     10.71 o 
  11   3  24       49.66       24.37     12.60 o 
  12   3  24      183.86      150.00     23.17 o 
   0   4  24    13830.19    13623.70    300.87 o 
   1   4  24       98.37      113.24     12.39 o 
   2   4  24     2731.28     2736.68     49.37 o 
   3   4  24        9.08       11.72      6.55 o 
   4   4  24      416.66      389.08     18.33 o 
   5   4  24       56.75       56.63     10.07 o 
   6   4  24       51.06       43.09      8.88 o 
   7   4  24       74.42       89.01     11.09 o 
   8   4  24      432.62      367.95     19.79 o 
   9   4  24     1149.45     1104.35     36.15 o 
  10   4  24      408.40      418.95     26.92 o 
  11   4  24      167.82      153.32     18.93 o 
  12   4  24      141.65      144.21     22.11 o 
   1   5  24      323.84      334.74     19.70 o 
   2   5  24      284.00      299.13     20.95 o 
   3   5  24     2197.92     2238.15     61.30 o 
   4   5  24       11.98       16.10      7.93 o 
   5   5  24        0.48       11.58      7.31 o 
   6   5  24       27.52       23.72      9.88 o 
   7   5  24       46.93       70.76     10.73 o 
   8   5  24       68.89       86.77     13.75 o 
   9   5  24      113.52      100.58     19.47 o 
  10   5  24        3.96      -16.54     12.34 o 
  11   5  24      639.45      725.49     36.57 o 
  12   5  24      554.16      535.27     38.19 o 
   0   6  24      770.61      722.73     37.26 o 
   1   6  24        0.15       19.33      8.95 o 
   2   6  24     1555.95     1426.26     38.00 o 
   3   6  24      180.30      167.88     15.49 o 
   4   6  24       20.63       13.78      8.35 o 
   5   6  24      139.14      148.31     13.05 o 
   6   6  24      209.00      188.55     16.36 o 
   7   6  24       36.57       30.42     10.68 o 
   8   6  24      223.12      218.23     22.43 o 
   9   6  24        5.00        9.22     11.68 o 
  10   6  24       38.49       65.13     21.47 o 
  11   6  24      134.42      104.76     21.34 o 
   1   7  24      141.21      148.30     15.23 o 
   2   7  24      497.36      461.98     32.64 o 
   3   7  24       23.11       11.78      9.31 o 
   4   7  24       11.69       28.39      9.70 o 
   5   7  24        5.42        4.13      9.80 o 
   6   7  24        0.00       -8.84      8.84 o 
   7   7  24      672.28      721.62     36.13 o 
   8   7  24        3.85       24.90     14.01 o 
   9   7  24       57.00       58.77     16.88 o 
  10   7  24      235.99      252.24     31.01 o 
  11   7  24      141.05      148.90     30.02 o 
   0   8  24       69.67       67.67     25.22 o 
   1   8  24       44.37       38.21     10.95 o 
   2   8  24        3.42       -2.58      9.13 o 
   3   8  24      386.94      382.97     22.90 o 
   4   8  24      107.04      100.66     14.37 o 
   5   8  24      386.92      331.46     27.25 o 
   6   8  24       26.38        7.88     14.16 o 
   7   8  24        0.25        9.81     13.72 o 
   8   8  24      485.00      527.80     35.22 o 
   9   8  24        0.39      -22.37     13.49 o 
  10   8  24      177.82      165.74     23.68 o 
   1   9  24      152.00      133.94     18.04 o 
   2   9  24        1.24       -6.41     10.83 o 
   3   9  24      138.80      152.74     18.58 o 
   4   9  24       38.36       21.95     15.75 o 
   5   9  24      132.40      122.74     18.00 o 
   6   9  24       85.30       90.32     17.11 o 
   7   9  24      534.95      493.14     41.92 o 
   8   9  24      643.92      611.31     38.70 o 
   9   9  24      136.46       87.88     20.72 o 
  10   9  24      265.86      278.57     29.50 o 
   0  10  24        0.23        3.97     14.17 o 
   1  10  24      446.09      419.30     25.56 o 
   2  10  24        0.19      -12.59      9.20 o 
   3  10  24      303.58      268.33     21.25 o 
   4  10  24      611.29      566.32     63.60 o 
   5  10  24        7.68        1.42     13.08 o 
   6  10  24      238.45      231.52     50.92 o 
   7  10  24       34.76       50.88     22.42 o 
   8  10  24        5.31        3.05     36.23 o 
   9  10  24        2.36        7.59     20.52 o 
   1  11  24       67.81       66.48     14.43 o 
   2  11  24       54.67       42.81     13.78 o 
   3  11  24       34.27       38.22     14.85 o 
   4  11  24       10.65       18.02     13.66 o 
   5  11  24       85.90       74.28     17.77 o 
   6  11  24      257.48      257.77     34.20 o 
   7  11  24      275.97      370.94     57.66 o 
   0  12  24      181.87      194.72     28.95 o 
   1  12  24      128.36      109.63     16.71 o 
   2  12  24      145.98      153.55     19.24 o 
   3  12  24      235.04      250.44     32.41 o 
   4  12  24      214.09      210.05     24.38 o 
   5  12  24       37.64       75.50     24.75 o 
   6  12  24      592.40      579.43     49.46 o 
   1  13  24       68.03       90.54     17.24 o 
   2  13  24      169.42      147.58     22.43 o 
   3  13  24      193.50      241.89     27.19 o 
   4  13  24        5.89        5.66     15.11 o 
   1   1  25        8.21        9.41      5.92 o 
   2   1  25        5.97        2.24      5.67 o 
   3   1  25       26.81       27.93      6.64 o 
   4   1  25       17.84       35.94      9.58 o 
   5   1  25      519.42      387.56     16.60 o 
   6   1  25      111.39      131.69     10.55 o 
   7   1  25       63.22       60.76      8.69 o 
   8   1  25      251.97      243.98     16.16 o 
   9   1  25      180.98      209.24     18.26 o 
  10   1  25        1.07        5.18     13.50 o 
  11   1  25      419.47      449.46     77.58 o 
  12   1  25       44.73       35.64     51.37 o 
  13   1  25      194.85      198.13     30.95 o 
   0   2  25     2288.17     2326.21     70.66 o 
   1   2  25       33.15       36.43      7.43 o 
   2   2  25     1438.42     1493.47     32.30 o 
   3   2  25     1645.42     1484.75     29.92 o 
   4   2  25      386.14      386.46     16.42 o 
   5   2  25       25.32       38.67      8.52 o 
   6   2  25        5.63       -7.35      5.93 o 
   7   2  25       91.00      106.50     11.47 o 
   8   2  25      376.77      379.72     19.85 o 
   9   2  25       79.03       83.75     12.11 o 
  10   2  25     1197.06     1213.97     39.50 o 
  11   2  25       58.22       52.56     15.26 o 
  12   2  25       51.94       50.90     19.58 o 
   1   3  25        2.57        1.62      7.57 o 
   2   3  25      639.23      585.18     19.45 o 
   3   3  25      195.80      206.98     13.41 o 
   4   3  25        1.01       -2.67      5.93 o 
   5   3  25      496.01      394.98     17.12 o 
   6   3  25      258.53      243.84     13.92 o 
   7   3  25       23.24       20.63      8.23 o 
   8   3  25      420.97      444.57     21.71 o 
   9   3  25        1.46       -9.55     10.80 o 
  10   3  25       40.45       32.59     11.97 o 
  11   3  25      799.44      842.25     36.35 o 
  12   3  25       26.38       27.37     15.12 o 
   0   4  25     2015.54     2159.50    151.66 o 
   1   4  25      173.21      195.34     15.67 o 
   2   4  25      996.52      972.58     29.41 o 
   3   4  25      112.40      101.02     10.40 o 
   4   4  25       13.10       -0.10      6.77 o 
   5   4  25      180.68      187.38     13.90 o 
   6   4  25        3.72        4.59      7.16 o 
   7   4  25       25.34       48.75      9.79 o 
   8   4  25       13.58        9.43      8.26 o 
   9   4  25       50.13       68.99     12.92 o 
  10   4  25        1.03      -11.84     17.86 o 
  11   4  25       72.18       45.19     19.31 o 
  12   4  25      397.54      398.28     32.91 o 
   1   5  25        0.01       -5.26      7.29 o 
   2   5  25        0.11       -5.28      7.58 o 
   3   5  25      543.37      605.12     24.38 o 
   4   5  25       14.44        7.27      7.72 o 
   5   5  25       62.20       70.74     10.13 o 
   6   5  25      293.32      280.95     23.54 o 
   7   5  25       58.40       70.49     10.82 o 
   8   5  25       62.69       85.90     13.97 o 
   9   5  25       71.17       41.81     12.84 o 
  10   5  25       89.02       68.70     17.86 o 
  11   5  25      247.19      293.89     35.42 o 
  12   5  25      526.31      590.18     71.71 o 
   0   6  25     1507.73     1570.28     57.25 o 
   1   6  25      772.94      664.64     25.95 o 
   2   6  25        0.12       -8.41      7.37 o 
   3   6  25      225.24      209.00     16.91 o 
   4   6  25      733.26      755.82     28.04 o 
   5   6  25      223.24      211.07     15.15 o 
   6   6  25       18.00        6.09      9.20 o 
   7   6  25       18.13       13.13      9.96 o 
   8   6  25       78.90       84.24     16.60 o 
   9   6  25      221.13      256.04     21.94 o 
  10   6  25      131.61      109.76     21.37 o 
  11   6  25       86.30       63.67     22.00 o 
   1   7  25      119.49       98.23     13.11 o 
   2   7  25       19.58       25.19     10.30 o 
   3   7  25     2395.98     2256.85     52.58 o 
   4   7  25      114.80      108.53     16.89 o 
   5   7  25        6.44       -1.32     10.28 o 
   6   7  25      159.98      165.18     16.63 o 
   7   7  25        8.78       17.44     10.73 o 
   8   7  25      446.69      452.30     32.05 o 
   9   7  25       14.39        3.66     14.39 o 
  10   7  25      126.31      127.79     21.80 o 
  11   7  25      152.73      123.88     30.72 o 
   0   8  25      241.90      211.23     25.72 o 
   1   8  25      318.45      290.81     30.20 o 
   2   8  25       15.62        7.79      9.60 o 
   3   8  25     1426.95     1282.76     37.99 o 
   4   8  25      878.91      833.01     30.56 o 
   5   8  25      157.92      153.34     19.18 o 
   6   8  25       86.87      132.64     18.33 o 
   7   8  25      103.10       85.36     22.29 o 
   8   8  25        6.61       13.00     15.01 o 
   9   8  25       17.30        2.66     23.42 o 
  10   8  25      203.66      215.02     26.14 o 
   1   9  25        4.07       13.13      9.93 o 
   2   9  25       12.75        6.34     10.96 o 
   3   9  25      296.15      370.34     24.06 o 
   4   9  25      108.85       93.61     16.79 o 
   5   9  25        1.30        1.33     12.23 o 
   6   9  25       33.81       25.43     13.62 o 
   7   9  25      751.45      723.49     51.81 o 
   8   9  25      127.15       99.19     25.41 o 
   9   9  25        3.17       -7.52     14.90 o 
   0  10  25      151.50      215.35     67.97 o 
   1  10  25       22.48       21.96     11.29 o 
   2  10  25      296.04      272.63     21.90 o 
   3  10  25      137.18      152.99     17.75 o 
   4  10  25       77.92       79.80     17.03 o 
   5  10  25       62.54       72.69     17.13 o 
   6  10  25       47.09       67.16     22.78 o 
   7  10  25      239.56      265.83     35.52 o 
   8  10  25       40.72       23.58     20.70 o 
   1  11  25      313.87      324.31     24.23 o 
   2  11  25       50.35       36.69     13.35 o 
   3  11  25        0.02       -4.74     15.17 o 
   4  11  25        1.89        8.94     12.92 o 
   5  11  25      168.23      175.42     22.90 o 
   6  11  25      369.66      380.61     66.82 o 
   7  11  25      135.51      100.88     27.99 o 
   0  12  25       65.40       69.70     22.64 o 
   1  12  25      117.42      148.74     19.39 o 
   2  12  25       19.37       31.00     22.11 o 
   3  12  25       36.92       37.58     15.59 o 
   4  12  25        0.53        5.78     15.14 o 
   5  12  25       90.88       98.74     26.74 o 
   1  13  25       58.63       30.81     15.30 o 
   2  13  25       13.72      -15.34     16.79 o 
   3  13  25        5.40       14.76     15.10 o 
   0   0  26     1181.89     1301.05     68.86 o 
   1   0  26     1358.51     1260.91     47.48 o 
   2   0  26      734.06      826.63     31.13 o 
   3   0  26      272.98      248.08     18.90 o 
   4   0  26      492.01      577.56     29.15 o 
   5   0  26      339.29      395.69     24.39 o 
   6   0  26       18.27       30.11     10.29 o 
   7   0  26      135.26      115.33     15.50 o 
   8   0  26      668.66      635.66     43.24 o 
   9   0  26      523.71      557.88     40.47 o 
  10   0  26     2622.28     2879.91    127.38 o 
  11   0  26     1652.80     1630.96     99.75 o 
  12   0  26      406.85      389.22     56.39 o 
   1   1  26      368.13      347.01     19.49 o 
   2   1  26     1003.17     1039.83     26.45 o 
   3   1  26      213.50      188.69     11.73 o 
   4   1  26      185.19      214.67     13.03 o 
   5   1  26     1123.50     1164.88     34.05 o 
   6   1  26       35.71       34.55      7.56 o 
   7   1  26        5.70        5.31      6.30 o 
   8   1  26       67.45       63.84     12.09 o 
   9   1  26      177.16      162.47     17.15 o 
  10   1  26       10.04       10.14     13.37 o 
  11   1  26       13.28       25.72     17.31 o 
  12   1  26        0.08       -5.28     14.89 o 
   0   2  26      155.95      160.90     19.90 o 
   1   2  26      435.73      419.89     17.70 o 
   2   2  26     1136.21     1094.28     27.47 o 
   3   2  26       50.99       48.33      8.48 o 
   4   2  26        0.18        3.28      5.71 o 
   5   2  26        0.28       -2.81      5.65 o 
   6   2  26      795.42      768.74     21.83 o 
   7   2  26      791.09      810.66     25.66 o 
   8   2  26        2.24       -4.02      8.40 o 
   9   2  26      356.17      367.42     23.60 o 
  10   2  26      183.12      169.67     21.52 o 
  11   2  26       56.16       61.82     20.12 o 
  12   2  26        0.29      -12.59     18.22 o 
   1   3  26       45.07       38.68      9.78 o 
   2   3  26      340.82      311.52     16.10 o 
   3   3  26      571.13      510.53     19.88 o 
   4   3  26       14.47       10.87      7.02 o 
   5   3  26      601.56      597.48     19.44 o 
   6   3  26       31.77       41.37      8.29 o 
   7   3  26      156.26      166.47     15.47 o 
   8   3  26      138.53      143.73     13.83 o 
   9   3  26        8.99        0.08     11.41 o 
  10   3  26      633.52      733.61     46.84 o 
  11   3  26       53.15       50.08     16.21 o 
  12   3  26        7.57       20.21     16.88 o 
   0   4  26      363.43      380.84     29.96 o 
   1   4  26      392.02      386.72     21.29 o 
   2   4  26      192.07      185.82     15.66 o 
   3   4  26       11.71        1.94      6.88 o 
   4   4  26       37.98       40.36      8.63 o 
   5   4  26        8.55        9.15      7.27 o 
   6   4  26      340.66      376.31     19.72 o 
   7   4  26       11.58       16.51      8.35 o 
   8   4  26       21.17        7.11      8.53 o 
   9   4  26       40.81       35.02     12.27 o 
  10   4  26      114.10       96.48     18.94 o 
  11   4  26      142.59      167.57     23.39 o 
  12   4  26        1.02       -0.87     14.09 o 
   1   5  26      583.68      583.24     26.39 o 
   2   5  26     1089.28     1026.96     36.04 o 
   3   5  26      287.60      266.44     18.69 o 
   4   5  26     1494.63     1476.47     39.13 o 
   5   5  26      324.86      306.16     17.40 o 
   6   5  26       41.18       36.60     10.62 o 
   7   5  26      349.57      327.41     19.50 o 
   8   5  26       53.37       48.39     10.76 o 
   9   5  26        0.76       -2.14     10.07 o 
  10   5  26       17.82       29.54     15.65 o 
  11   5  26      403.93      411.66     33.85 o 
   0   6  26        2.77       21.21     14.01 o 
   1   6  26      524.17      518.00     25.61 o 
   2   6  26      304.31      236.68     30.43 o 
   3   6  26     2411.25     2358.21     61.10 o 
   4   6  26      156.62      167.73     15.71 o 
   5   6  26       11.83       10.97      9.56 o 
   6   6  26        3.39       -0.14      9.10 o 
   7   6  26        7.39        5.00     10.01 o 
   8   6  26      480.53      488.78     32.28 o 
   9   6  26       24.77       -3.40     14.12 o 
  10   6  26      473.79      487.79     38.91 o 
  11   6  26      113.12      147.65     23.88 o 
   1   7  26        3.69        1.42      8.77 o 
   2   7  26     1029.66      959.75     34.92 o 
   3   7  26      883.28      768.61     29.50 o 
   4   7  26     1072.90     1092.04     34.23 o 
   5   7  26      396.86      416.81     33.31 o 
   6   7  26      477.52      458.33     30.10 o 
   7   7  26        1.64       -3.37     10.11 o 
   8   7  26       11.27        6.71     14.40 o 
   9   7  26       55.82       16.50     15.13 o 
  10   7  26       35.51       57.76     18.27 o 
   0   8  26       41.01       24.82     15.39 o 
   1   8  26        0.05      -14.38     10.08 o 
   2   8  26        2.40        6.88      9.83 o 
   3   8  26      606.11      567.72     29.43 o 
   4   8  26      681.49      631.16     29.93 o 
   5   8  26        3.37       13.88     12.28 o 
   6   8  26       18.10       11.25     11.71 o 
   7   8  26      137.60      136.53     26.06 o 
   8   8  26      392.93      452.49     41.99 o 
   9   8  26       21.25        3.16     25.83 o 
  10   8  26       25.54        7.74     16.86 o 
   1   9  26      370.94      365.80     23.71 o 
   2   9  26       11.22       -3.54      9.55 o 
   3   9  26      167.14      161.48     17.62 o 
   4   9  26      163.98      167.79     21.01 o 
   5   9  26       29.21       18.73     12.31 o 
   6   9  26      701.04      707.51     73.96 o 
   7   9  26       50.46       62.61     22.50 o 
   8   9  26      405.85      424.46     66.73 o 
   9   9  26      594.61      687.27     52.34 o 
   0  10  26       45.97       30.70     17.33 o 
   1  10  26       16.57        3.40     10.52 o 
   2  10  26      191.71      199.71     19.68 o 
   3  10  26      510.86      432.52     26.58 o 
   4  10  26      572.69      542.98     34.93 o 
   5  10  26        1.92       -5.06     15.94 o 
   6  10  26      326.43      331.06     60.44 o 
   7  10  26      133.00      145.63     28.22 o 
   8  10  26      248.34      188.21     32.38 o 
   1  11  26       84.24       71.28     16.75 o 
   2  11  26        8.69       -8.04     11.08 o 
   3  11  26       76.86      124.35     24.91 o 
   4  11  26       66.60       70.70     17.56 o 
   5  11  26       24.26       31.97     16.35 o 
   6  11  26      169.46      188.59     31.10 o 
   7  11  26        9.29      -16.22     18.31 o 
   0  12  26     1186.43     1217.33     58.86 o 
   1  12  26      324.49      327.67     34.58 o 
   2  12  26        0.32        4.11     13.86 o 
   3  12  26       40.34       34.94     21.78 o 
   4  12  26       83.10       67.28     18.50 o 
   5  12  26     1428.91     1405.91     69.04 o 
   1  13  26       56.58       44.26     15.37 o 
   2  13  26        7.90       19.09     16.06 o 
   1   1  27      337.23      325.86     19.12 o 
   2   1  27      319.34      346.37     17.08 o 
   3   1  27     1255.52     1222.43     27.28 o 
   4   1  27      419.09      353.83     16.15 o 
   5   1  27        0.10       15.18      6.75 o 
   6   1  27      121.27      151.97     12.01 o 
   7   1  27       84.66       91.17     10.04 o 
   8   1  27       10.61        4.30      9.68 o 
   9   1  27      191.64      212.54     19.22 o 
  10   1  27      415.04      398.43     30.08 o 
  11   1  27       11.12       12.76     16.28 o 
  12   1  27       78.66       72.73     21.96 o 
   0   2  27      506.61      540.91     32.91 o 
   1   2  27      363.18      389.65     20.92 o 
   2   2  27      136.77      156.16     12.09 o 
   3   2  27      889.37      873.82     27.23 o 
   4   2  27     1144.16     1078.37     25.64 o 
   5   2  27       44.76       38.54      7.90 o 
   6   2  27      281.98      271.33     15.05 o 
   7   2  27      166.50      178.66     14.56 o 
   8   2  27       45.47       35.53      9.64 o 
   9   2  27      385.82      384.65     24.77 o 
  10   2  27       67.84       64.00     21.46 o 
  11   2  27      639.59      609.07     65.32 o 
  12   2  27       94.64       84.02     31.76 o 
   1   3  27       18.69       13.47      8.51 o 
   2   3  27       78.04       81.98     11.53 o 
   3   3  27      142.17      143.90     12.03 o 
   4   3  27     1042.10      981.04     26.76 o 
   5   3  27      476.91      552.55     20.27 o 
   6   3  27        2.02       14.71      7.26 o 
   7   3  27      184.06      206.80     15.65 o 
   8   3  27        2.22       13.02      9.05 o 
   9   3  27       39.99       22.70     13.36 o 
  10   3  27       83.80      107.00     20.25 o 
  11   3  27      183.26      205.77     24.89 o 
  12   3  27      456.71      451.89     57.42 o 
   0   4  27     2195.98     2135.21     69.94 o 
   1   4  27       25.98       38.11      9.98 o 
   2   4  27      223.86      241.88     17.60 o 
   3   4  27       12.65       19.70      9.41 o 
   4   4  27     1774.47     1844.98     39.85 o 
   5   4  27      309.61      327.43     19.44 o 
   6   4  27     1007.92      935.65     28.43 o 
   7   4  27       22.02       12.73      8.80 o 
   8   4  27       47.92       55.29     10.86 o 
   9   4  27      359.09      401.36     28.03 o 
  10   4  27      164.22      137.27     21.85 o 
  11   4  27        9.90      -13.57     13.66 o 
   1   5  27        0.06       -5.60      7.59 o 
   2   5  27       41.33       47.69     11.07 o 
   3   5  27       60.84       40.38     11.00 o 
   4   5  27       18.83       14.51      9.30 o 
   5   5  27       76.36       34.44      8.99 o 
   6   5  27       99.36      122.38     17.44 o 
   7   5  27       77.87      109.46     14.61 o 
   8   5  27      189.61      213.25     17.41 o 
   9   5  27      485.40      464.31     30.62 o 
  10   5  27        2.08       -7.55     13.82 o 
  11   5  27       40.05       40.66     21.71 o 
   0   6  27      161.38      178.46     43.67 o 
   1   6  27        2.54        1.74      8.40 o 
   2   6  27      119.07       97.29     13.55 o 
   3   6  27      173.90      173.44     20.87 o 
   4   6  27       65.41       69.70     12.54 o 
   5   6  27      116.58       90.31     29.49 o 
   6   6  27      220.47      225.03     18.78 o 
   7   6  27        0.02       -1.20      9.65 o 
   8   6  27       78.94       49.58     17.96 o 
   9   6  27        0.39      -14.06     14.68 o 
  10   6  27       17.81       -1.09     14.37 o 
  11   6  27       50.01       68.49     19.58 o 
   1   7  27      314.47      233.12     20.30 o 
   2   7  27       31.48       39.04     13.70 o 
   3   7  27       60.43       53.78     12.31 o 
   4   7  27       39.15       28.05     10.90 o 
   5   7  27        1.08       -7.86     10.78 o 
   6   7  27       43.24       47.58     14.38 o 
   7   7  27      384.48      440.73     70.43 o 
   8   7  27        6.50      -12.25     12.99 o 
   9   7  27      473.06      509.33     35.39 o 
  10   7  27       28.77       36.11     17.44 o 
   0   8  27      414.39      372.39     59.48 o 
   1   8  27        4.31       24.64     10.98 o 
   2   8  27        9.09        9.86     10.44 o 
   3   8  27      350.99      395.75     28.20 o 
   4   8  27      124.24      130.91     19.36 o 
   5   8  27       26.36       23.18     13.45 o 
   6   8  27       16.00       19.50     12.80 o 
   7   8  27       18.29       30.46     19.76 o 
   8   8  27        0.41       13.73     18.88 o 
   9   8  27        0.84      -27.50     17.39 o 
   1   9  27      136.53      154.58     17.90 o 
   2   9  27      128.84      139.63     20.31 o 
   3   9  27      101.37      107.18     16.05 o 
   4   9  27        1.63        4.23     12.24 o 
   5   9  27        0.12      -10.68     16.63 o 
   6   9  27      591.34      552.63     35.91 o 
   7   9  27      220.18      161.97     47.57 o 
   8   9  27       57.28       54.65     34.82 o 
   0  10  27      456.48      401.21     37.22 o 
   1  10  27      140.43      142.94     26.04 o 
   2  10  27        0.90       -6.43     10.90 o 
   3  10  27      297.47      352.37     25.01 o 
   4  10  27      340.88      344.50     29.27 o 
   5  10  27        1.68        4.57     12.94 o 
   6  10  27     1624.45     1557.22     69.99 o 
   7  10  27      254.86      302.15     36.55 o 
   1  11  27        1.06       -9.44     11.07 o 
   2  11  27       27.71       11.29     13.14 o 
   3  11  27      183.60      174.92     22.60 o 
   4  11  27       89.87      100.53     19.92 o 
   5  11  27       86.65       63.31     18.59 o 
   6  11  27        3.50        7.43     20.19 o 
   0  12  27       11.96        7.68     19.07 o 
   1  12  27      425.03      558.04     32.70 o 
   2  12  27      165.49      177.27     20.51 o 
   3  12  27      478.52      463.76     35.15 o 
   4  12  27     1223.63     1282.17     73.60 o 
   0   0  28      713.27      568.44     45.23 o 
   1   0  28        3.73      -17.90      8.95 o 
   2   0  28      374.42      317.23     27.43 o 
   3   0  28      842.65      797.25     30.71 o 
   4   0  28    10197.73    10208.96    230.58 o 
   5   0  28      413.25      351.16     23.98 o 
   6   0  28      456.62      474.77     27.80 o 
   7   0  28      680.82      730.71     32.17 o 
   8   0  28        3.09        5.71     12.87 o 
   9   0  28      943.46      973.88     48.80 o 
  10   0  28     1013.97     1231.68     92.07 o 
  11   0  28      498.88      452.95     57.97 o 
  12   0  28       47.45       36.06     25.89 o 
   1   1  28      478.94      495.89     23.08 o 
   2   1  28      907.30      915.93     25.67 o 
   3   1  28      115.08      121.15     10.91 o 
   4   1  28       40.62       40.51      8.01 o 
   5   1  28     1004.02     1025.62     25.83 o 
   6   1  28       17.91       17.28      7.04 o 
   7   1  28       27.96       28.74      8.07 o 
   8   1  28      150.23      185.43     20.15 o 
   9   1  28      456.53      492.42     27.92 o 
  10   1  28        4.46        1.65     12.88 o 
  11   1  28       24.80       20.09     17.16 o 
  12   1  28      169.53      213.44     32.00 o 
   0   2  28     3637.19     3403.30     96.09 o 
   1   2  28     2365.61     2328.59     51.89 o 
   2   2  28      550.10      535.50     25.18 o 
   3   2  28     1395.90     1360.93     32.52 o 
   4   2  28      244.28      255.68     14.31 o 
   5   2  28      126.49      111.70     10.60 o 
   6   2  28      478.06      440.84     19.01 o 
   7   2  28      168.67      176.06     14.63 o 
   8   2  28       87.65      103.54     12.79 o 
   9   2  28        3.82        2.77      9.89 o 
  10   2  28        1.90       -6.72     14.11 o 
  11   2  28      169.21      191.01     29.07 o 
   1   3  28        5.69       -4.66      7.32 o 
   2   3  28      212.77      183.08     15.75 o 
   3   3  28      277.60      326.07     20.13 o 
   4   3  28        6.18       -0.57      8.57 o 
   5   3  28       72.97       68.85      9.36 o 
   6   3  28      492.41      490.69     20.65 o 
   7   3  28      159.95      178.59     15.12 o 
   8   3  28       14.30        8.14      8.58 o 
   9   3  28       88.37       85.44     16.94 o 
  10   3  28      571.56      539.48     36.09 o 
  11   3  28      442.40      471.33     50.80 o 
   0   4  28      935.16      952.14     43.55 o 
   1   4  28       60.76       59.39     11.13 o 
   2   4  28      471.84      449.50     23.69 o 
   3   4  28      601.03      642.36     25.63 o 
   4   4  28      847.78      865.76     29.64 o 
   5   4  28       78.21       66.56     10.40 o 
   6   4  28      120.79      100.59     13.73 o 
   7   4  28        1.49       -2.53      8.01 o 
   8   4  28       51.25       39.69     10.93 o 
   9   4  28       33.85       27.31     12.17 o 
  10   4  28       35.91       35.30     19.37 o 
  11   4  28      154.53      104.69     21.70 o 
   1   5  28      158.47      172.33     16.15 o 
   2   5  28        3.69       13.11      9.10 o 
   3   5  28      346.60      314.50     20.86 o 
   4   5  28     1160.37     1057.43     33.41 o 
   5   5  28       13.27        8.89      9.16 o 
   6   5  28       26.73       14.33     10.17 o 
   7   5  28       54.30       34.64     12.08 o 
   8   5  28      130.87      151.87     15.21 o 
   9   5  28      390.12      427.06     27.52 o 
  10   5  28       25.26       13.94     15.64 o 
  11   5  28      108.65      133.51     23.43 o 
   0   6  28     1165.56     1040.43     48.11 o 
   1   6  28        5.51        3.22      9.64 o 
   2   6  28       77.24       85.69     13.59 o 
   3   6  28        0.03      -19.24      9.62 o 
   4   6  28       20.11       -4.66      9.19 o 
   5   6  28        3.92      -16.07     10.81 o 
   6   6  28        0.40        0.12     17.26 o 
   7   6  28        8.88       -5.50     11.42 o 
   8   6  28      148.52      150.25     33.78 o 
   9   6  28        3.34        6.78     14.25 o 
  10   6  28       61.73       85.71     42.17 o 
   1   7  28      435.74      429.26     24.80 o 
   2   7  28       20.94       18.16     10.86 o 
   3   7  28       21.91       35.68     12.76 o 
   4   7  28      118.98      103.95     16.85 o 
   5   7  28      228.35      253.21     35.84 o 
   6   7  28       85.10       95.78     17.69 o 
   7   7  28        0.12       18.87     13.64 o 
   8   7  28        6.86      -19.15     25.99 o 
   9   7  28        0.83       10.10     15.29 o 
  10   7  28        5.76        9.58     31.01 o 
   0   8  28      443.23      467.50     60.74 o 
   1   8  28      257.26      238.63     20.15 o 
   2   8  28       81.41      102.75     14.87 o 
   3   8  28       55.13       56.21     13.24 o 
   4   8  28      778.61      789.43     48.89 o 
   5   8  28        5.60       17.75     15.98 o 
   6   8  28      250.70      229.12     28.57 o 
   7   8  28      155.60      173.80     30.02 o 
   8   8  28      418.35      460.43     43.12 o 
   9   8  28       28.44        4.95     18.96 o 
   1   9  28        2.67       -2.42     10.38 o 
   2   9  28      126.14      122.05     16.85 o 
   3   9  28       27.67       23.64     12.82 o 
   4   9  28      163.95      142.92     20.33 o 
   5   9  28      164.88      182.53     24.20 o 
   6   9  28      282.45      344.53     37.60 o 
   7   9  28      107.39      106.68     32.40 o 
   8   9  28       48.14       85.55     26.46 o 
   0  10  28       33.55       23.90     17.96 o 
   1  10  28      581.94      599.84     36.64 o 
   2  10  28      208.42      206.85     20.80 o 
   3  10  28      500.88      495.64     34.76 o 
   4  10  28      304.72      305.95     28.05 o 
   5  10  28       17.53        0.53     13.96 o 
   6  10  28      517.33      622.84     50.34 o 
   7  10  28        3.49      -25.85     19.88 o 
   1  11  28        8.53        2.89     12.21 o 
   2  11  28       12.85        8.44     12.98 o 
   3  11  28        0.34       -5.96     12.63 o 
   4  11  28      267.38      232.90     25.88 o 
   5  11  28       21.53       24.47     16.19 o 
   0  12  28        0.03      -26.53     16.27 o 
   1  12  28       28.24       17.23     14.81 o 
   2  12  28        0.34       -0.50     14.47 o 
   3  12  28       22.12       16.85     15.34 o 
   1   1  29       85.65       74.73     19.06 o 
   2   1  29     3635.60     3641.26     63.84 o 
   3   1  29      243.06      288.11     16.78 o 
   4   1  29        4.38       11.01      6.79 o 
   5   1  29       59.51       89.64     10.00 o 
   6   1  29       88.02       98.04     11.05 o 
   7   1  29        0.85      -14.43      7.41 o 
   8   1  29       11.06       14.94     10.43 o 
   9   1  29        3.20       -1.47     10.23 o 
  10   1  29      240.60      228.23     24.64 o 
  11   1  29      127.07       81.69     26.95 o 
   0   2  29      978.36      997.76     52.02 o 
   1   2  29      402.42      399.66     22.07 o 
   2   2  29        1.66        3.93      9.92 o 
   3   2  29      177.37      180.11     13.66 o 
   4   2  29     1148.02     1144.91     39.49 o 
   5   2  29     1454.51     1496.92     32.81 o 
   6   2  29       54.34       50.48      9.13 o 
   7   2  29       16.85       14.35      8.68 o 
   8   2  29       14.36       16.29      8.94 o 
   9   2  29       50.65       49.65     12.94 o 
  10   2  29      303.52      344.13     48.57 o 
  11   2  29      287.83      311.44     36.09 o 
   1   3  29      837.65      838.05     29.35 o 
   2   3  29       21.83       10.27      9.14 o 
   3   3  29      995.11     1017.95     33.31 o 
   4   3  29      443.71      450.93     20.59 o 
   5   3  29       48.52       53.20     10.03 o 
   6   3  29       39.80       46.29      8.76 o 
   7   3  29       53.19       86.47     12.13 o 
   8   3  29      226.36      255.37     18.34 o 
   9   3  29       10.19       15.65     17.03 o 
  10   3  29      140.58      132.80     32.26 o 
  11   3  29      735.70      849.55     72.78 o 
   0   4  29        8.43       -9.03     15.24 o 
   1   4  29        7.31        0.94      8.56 o 
   2   4  29       30.53       30.11     15.55 o 
   3   4  29       38.56       43.90     12.62 o 
   4   4  29       49.34       44.06     15.09 o 
   5   4  29       14.07        6.34      7.79 o 
   6   4  29      173.58      186.89     17.58 o 
   7   4  29        4.67       -7.73      7.92 o 
   8   4  29       14.56       20.04      9.73 o 
   9   4  29       98.71      121.44     21.71 o 
  10   4  29      136.12      109.33     20.48 o 
  11   4  29       27.83        5.09     14.31 o 
   1   5  29       81.30      105.63     13.83 o 
   2   5  29        3.59       -7.58      7.99 o 
   3   5  29      202.24      227.97     18.33 o 
   4   5  29       69.83       67.66     12.53 o 
   5   5  29      101.13       88.29     13.12 o 
   6   5  29       12.86        6.65     11.88 o 
   7   5  29      150.67      117.96     15.87 o 
   8   5  29       71.73       89.07     15.67 o 
   9   5  29       75.79       99.76     16.31 o 
  10   5  29      212.24      164.09     35.49 o 
   0   6  29      166.01      203.01     52.63 o 
   1   6  29       29.93       31.66     17.63 o 
   2   6  29      450.44      475.11     51.88 o 
   3   6  29       12.24       11.10     10.23 o 
   4   6  29        3.13       14.31     10.28 o 
   5   6  29       18.93       31.85     14.18 o 
   6   6  29      663.82      704.26     58.01 o 
   7   6  29       52.80       75.36     16.75 o 
   8   6  29        0.43      -10.66     12.55 o 
   9   6  29       40.77       34.54     16.16 o 
  10   6  29        3.80      -41.86     20.93 o 
   1   7  29       71.62       73.30     13.95 o 
   2   7  29        2.42      -15.30     10.68 o 
   3   7  29     1789.01     1702.26     52.62 o 
   4   7  29       57.50       68.41     13.55 o 
   5   7  29        6.17       -5.08     14.64 o 
   6   7  29      210.06      180.59     22.01 o 
   7   7  29      524.39      518.46     34.62 o 
   8   7  29        2.35      -11.60     16.74 o 
   9   7  29       42.25       15.30     20.17 o 
   0   8  29       34.21       41.85     24.85 o 
   1   8  29       18.16       12.03     10.98 o 
   2   8  29       20.07        8.74     10.71 o 
   3   8  29      209.46      202.14     19.13 o 
   4   8  29        6.01       14.75     13.07 o 
   5   8  29      765.24      764.40     59.68 o 
   6   8  29       15.49       11.27     13.53 o 
   7   8  29       55.67       65.28     23.09 o 
   8   8  29      346.22      366.64     39.78 o 
   1   9  29       79.03       93.98     15.46 o 
   2   9  29       39.31       41.40     13.73 o 
   3   9  29      116.75      141.86     18.29 o 
   4   9  29      115.16      123.58     34.41 o 
   5   9  29      495.30      479.19     34.24 o 
   6   9  29        1.31       11.48     14.66 o 
   7   9  29      616.49      551.80     47.88 o 
   0  10  29       70.59       60.11     21.24 o 
   1  10  29       23.39       35.10     14.02 o 
   2  10  29      573.79      622.75     33.04 o 
   3  10  29      267.07      286.00     27.65 o 
   4  10  29       21.11        2.68     13.36 o 
   5  10  29       55.50       15.78     15.53 o 
   6  10  29      402.20      352.80     40.75 o 
   1  11  29        8.88        7.46     13.13 o 
   2  11  29       69.60       78.39     17.18 o 
   3  11  29       13.74       42.19     17.00 o 
   4  11  29        9.61       11.80     17.70 o 
   5  11  29        5.37       10.42     15.28 o 
   0  12  29        0.48      -16.42     18.89 o 
   1  12  29        1.09      -17.69     12.84 o 
   0   0  30     3416.79     3549.16    142.34 o 
   1   0  30      200.88      162.95     24.26 o 
   2   0  30     2709.68     2796.44     92.88 o 
   3   0  30      987.40      945.48     35.30 o 
   4   0  30     1254.18     1106.73     38.69 o 
   5   0  30       64.88       87.45     14.39 o 
   6   0  30     1265.26     1359.80     45.45 o 
   7   0  30        4.47        9.27     10.52 o 
   8   0  30       42.67       74.52     19.78 o 
   9   0  30      698.24      717.92     96.12 o 
  10   0  30        4.96       16.53     17.44 o 
  11   0  30        0.15       -0.30     19.68 o 
   1   1  30      244.81      253.89     18.21 o 
   2   1  30        2.29       21.97      9.24 o 
   3   1  30        5.40        3.12      7.40 o 
   4   1  30      245.60      269.59     15.34 o 
   5   1  30      242.98      248.10     15.02 o 
   6   1  30      236.87      235.01     17.61 o 
   7   1  30        0.00       -7.71      7.49 o 
   8   1  30        0.19        5.84     10.71 o 
   9   1  30        0.00      -13.99     10.13 o 
  10   1  30       64.59       88.20     18.29 o 
  11   1  30        1.36      -22.40     24.01 o 
   0   2  30      471.94      488.21     35.13 o 
   1   2  30       57.42       57.97     11.21 o 
   2   2  30        1.19        0.55      8.11 o 
   3   2  30      142.79      123.25     19.91 o 
   4   2  30        8.90        7.53      7.53 o 
   5   2  30        5.78       -2.03      6.75 o 
   6   2  30       84.14       99.35     12.29 o 
   7   2  30      260.00      262.85     18.02 o 
   8   2  30      125.65      133.61     14.29 o 
   9   2  30      399.26      436.45     27.03 o 
  10   2  30      179.22      147.57     22.13 o 
  11   2  30       13.34       -0.51     22.00 o 
   1   3  30      298.22      331.78     21.21 o 
   2   3  30       33.22       34.16     10.38 o 
   3   3  30      125.85      144.70     15.50 o 
   4   3  30      506.34      478.50     25.28 o 
   5   3  30        1.28       -7.24      7.53 o 
   6   3  30       33.50       33.31      8.69 o 
   7   3  30        0.66        1.37      9.64 o 
   8   3  30       33.75       22.06     10.06 o 
   9   3  30        0.65        0.71     12.36 o 
  10   3  30        8.61       18.76     15.53 o 
  11   3  30        1.36       21.50     16.42 o 
   0   4  30      479.51      487.89     85.10 o 
   1   4  30       17.73       11.89      9.58 o 
   2   4  30      372.34      386.19     23.04 o 
   3   4  30      388.01      396.17     28.31 o 
   4   4  30      159.81      153.87     15.75 o 
   5   4  30        9.92       12.47      9.49 o 
   6   4  30       10.70        7.08      9.58 o 
   7   4  30       20.52       24.56     10.36 o 
   8   4  30       97.39       91.63     13.37 o 
   9   4  30        2.84        2.56     13.68 o 
  10   4  30      164.26      176.08     24.02 o 
   1   5  30       59.10       38.12     13.99 o 
   2   5  30      403.16      412.36     24.06 o 
   3   5  30       68.89       49.37     12.06 o 
   4   5  30       18.42       16.90     10.10 o 
   5   5  30       25.23       23.21     10.77 o 
   6   5  30       46.28       72.49     15.64 o 
   7   5  30      188.04      182.64     21.75 o 
   8   5  30      122.44      126.17     16.58 o 
   9   5  30       32.39       33.09     13.49 o 
  10   5  30      189.63      216.93     46.69 o 
   0   6  30       15.25        7.48     30.79 o 
   1   6  30     1063.90      979.99     33.55 o 
   2   6  30       19.31       10.16     10.18 o 
   3   6  30      874.43      789.05     40.26 o 
   4   6  30      104.30      108.93     15.18 o 
   5   6  30      534.60      583.86     37.56 o 
   6   6  30       42.37       56.86     15.65 o 
   7   6  30      259.36      312.37     26.95 o 
   8   6  30        0.18        5.22     18.29 o 
   9   6  30       33.25        1.48     15.10 o 
   1   7  30       55.30       50.26     12.41 o 
   2   7  30       63.77       55.97     23.48 o 
   3   7  30       60.09       62.67     13.84 o 
   4   7  30        5.15        7.59     10.93 o 
   5   7  30        8.30        6.01     14.39 o 
   6   7  30       10.98       11.49     17.42 o 
   7   7  30      197.38      223.15     24.95 o 
   8   7  30       67.09       27.01     21.32 o 
   9   7  30        9.40       46.86     63.55 o 
   0   8  30      352.18      405.37     36.92 o 
   1   8  30        8.53        3.43     13.40 o 
   2   8  30     1502.68     1458.43     43.60 o 
   3   8  30       41.44       58.48     15.70 o 
   4   8  30      195.56      190.30     22.73 o 
   5   8  30      160.69      171.21     21.97 o 
   6   8  30       40.06       39.07     15.78 o 
   7   8  30       28.99       44.80     39.51 o 
   8   8  30       12.96       19.86     48.44 o 
   1   9  30      306.13      314.83     24.16 o 
   2   9  30     1123.05     1102.71     38.78 o 
   3   9  30     1360.96     1272.76     74.29 o 
   4   9  30      177.83      166.35     22.38 o 
   5   9  30        5.51       20.25     14.93 o 
   6   9  30       10.03        9.93     15.02 o 
   7   9  30       29.08       46.34     22.73 o 
   0  10  30       11.12      -24.36     30.62 o 
   1  10  30      727.33      689.98     35.33 o 
   2  10  30      292.72      255.46     22.90 o 
   3  10  30       87.97      107.32     33.92 o 
   4  10  30       10.36      -15.34     13.21 o 
   5  10  30       19.09       20.88     15.94 o 
   6  10  30      133.12      152.12     45.49 o 
   1  11  30        5.53      -10.55     12.27 o 
   2  11  30       65.01       55.98     16.17 o 
   3  11  30      145.68      165.82     24.43 o 
   4  11  30      189.57      195.34     25.79 o 
   1   1  31       16.22       12.54      8.75 o 
   2   1  31      322.03      335.12     20.99 o 
   3   1  31      548.61      523.01     22.35 o 
   4   1  31      300.16      289.26     16.05 o 
   5   1  31       45.10       46.59     10.20 o 
   6   1  31      170.49      189.50     13.87 o 
   7   1  31       37.55       62.22     11.38 o 
   8   1  31      264.14      303.43     22.74 o 
   9   1  31       76.96       82.75     22.17 o 
  10   1  31      573.38      602.70     38.23 o 
   0   2  31      196.08      240.95     26.39 o 
   1   2  31      300.88      321.65     32.71 o 
   2   2  31       11.54      -12.16      7.97 o 
   3   2  31       22.66       19.64      9.65 o 
   4   2  31      181.23      152.91     13.68 o 
   5   2  31        1.45       -1.32      6.87 o 
   6   2  31       85.79       93.59     10.97 o 
   7   2  31       36.69       43.38     10.23 o 
   8   2  31      655.12      701.36     32.84 o 
   9   2  31      655.52      734.52     35.54 o 
  10   2  31       58.54       73.81     18.43 o 
   1   3  31        0.34      -13.28      7.64 o 
   2   3  31        5.70        9.14      8.94 o 
   3   3  31       39.29       35.09     11.20 o 
   4   3  31      624.86      673.41     35.62 o 
   5   3  31        0.32       -2.84      8.65 o 
   6   3  31      339.50      370.87     21.01 o 
   7   3  31       60.11      103.82     17.24 o 
   8   3  31      302.68      333.83     21.29 o 
   9   3  31      254.84      323.09     28.61 o 
  10   3  31       83.49       88.43     20.82 o 
   0   4  31      182.38      181.26     33.56 o 
   1   4  31       13.02        7.79      9.26 o 
   2   4  31      460.17      451.30     27.36 o 
   3   4  31      157.78      158.92     16.54 o 
   4   4  31        5.29       -8.39      8.62 o 
   5   4  31      150.75      138.84     18.20 o 
   6   4  31       21.69        3.47     11.80 o 
   7   4  31      513.72      514.42     28.17 o 
   8   4  31       53.70       63.41     12.98 o 
   9   4  31       89.44       89.65     19.64 o 
  10   4  31       35.72       30.79     16.84 o 
   1   5  31       35.88       32.23     10.88 o 
   2   5  31        0.43       -7.81      9.52 o 
   3   5  31      187.33      170.02     18.41 o 
   4   5  31       11.20        4.66      9.75 o 
   5   5  31        3.45       -7.41      9.55 o 
   6   5  31       20.52       23.31     13.13 o 
   7   5  31       99.49       82.34     21.50 o 
   8   5  31        5.55       -4.91     11.16 o 
   9   5  31      563.69      553.44     36.53 o 
   0   6  31      180.59      170.80     24.78 o 
   1   6  31        0.25        2.90     10.78 o 
   2   6  31      204.17      210.63     18.99 o 
   3   6  31       25.88        6.13     10.35 o 
   4   6  31      393.10      451.03     26.57 o 
   5   6  31       22.47        2.27     12.51 o 
   6   6  31       35.49       29.80     14.40 o 
   7   6  31        0.00        2.40     12.99 o 
   8   6  31        3.24       -3.02     31.78 o 
   9   6  31        2.71        5.78     28.81 o 
   1   7  31      124.30      112.93     15.92 o 
   2   7  31      376.20      394.85     25.46 o 
   3   7  31      382.58      393.48     25.32 o 
   4   7  31        8.19        2.10     10.69 o 
   5   7  31      320.42      350.84     29.37 o 
   6   7  31        1.71       -8.79     12.45 o 
   7   7  31       36.23        5.87     14.55 o 
   8   7  31        5.13       23.41     19.56 o 
   0   8  31       16.67        1.66     18.96 o 
   1   8  31        0.19      -19.62     14.81 o 
   2   8  31      425.84      405.27     26.55 o 
   3   8  31      120.42      125.75     17.28 o 
   4   8  31      169.41      170.11     22.22 o 
   5   8  31       72.98       68.40     17.72 o 
   6   8  31       27.08       18.90     20.98 o 
   7   8  31       39.96       49.61     35.92 o 
   1   9  31      163.95      171.06     19.22 o 
   2   9  31        7.94       28.73     13.17 o 
   3   9  31        2.45        9.46     12.29 o 
   4   9  31       10.53      -13.95     12.94 o 
   5   9  31       39.99       31.14     16.23 o 
   6   9  31       69.84      113.40     23.43 o 
   0  10  31       49.10       20.93     19.01 o 
   1  10  31        8.75       -0.04     12.06 o 
   2  10  31        5.01      -11.55     11.53 o 
   3  10  31       54.97       57.26     17.67 o 
   4  10  31       41.29       13.07     16.17 o 
   5  10  31       38.68       46.10     18.50 o 
   1  11  31       11.90       14.00     13.85 o 
   2  11  31       67.64       48.51     16.35 o 
   0   0  32        2.15        9.25     16.56 o 
   1   0  32      233.67      229.68     31.87 o 
   2   0  32      483.77      468.69     79.20 o 
   3   0  32     1135.77     1120.98     49.04 o 
   4   0  32     1108.51     1121.79     50.84 o 
   5   0  32      954.16     1000.85     38.59 o 
   6   0  32       60.44       49.93     14.44 o 
   7   0  32      420.89      433.20     29.44 o 
   8   0  32      403.62      431.02     75.88 o 
   9   0  32     1019.42     1216.10     58.85 o 
  10   0  32        1.15       14.42     17.78 o 
   1   1  32       13.12        5.21      8.96 o 
   2   1  32      139.63      137.86     14.83 o 
   3   1  32      557.18      551.65     27.45 o 
   4   1  32       18.61       14.89      8.48 o 
   5   1  32      459.56      457.62     20.97 o 
   6   1  32      100.49       98.79     15.22 o 
   7   1  32        5.32       16.21      9.73 o 
   8   1  32       16.61       26.70     11.50 o 
   9   1  32      279.09      358.40     26.52 o 
  10   1  32      178.80      128.67     21.51 o 
   0   2  32       27.41       54.83     15.59 o 
   1   2  32      172.01      155.58     15.72 o 
   2   2  32      697.62      667.54     27.63 o 
   3   2  32        1.72        5.05      8.65 o 
   4   2  32      209.33      214.55     18.38 o 
   5   2  32       17.49       -0.64      7.93 o 
   6   2  32       12.36        9.04      7.96 o 
   7   2  32        3.50        7.39      9.55 o 
   8   2  32      497.16      547.54     30.40 o 
   9   2  32      107.32      133.21     17.65 o 
  10   2  32       94.65      101.89     20.15 o 
   1   3  32        0.63       -7.64      8.51 o 
   2   3  32       53.26       48.51     11.56 o 
   3   3  32      295.11      267.79     20.22 o 
   4   3  32       10.30        7.30      9.89 o 
   5   3  32      317.38      287.68     20.79 o 
   6   3  32      249.01      214.41     20.31 o 
   7   3  32       19.09       24.19     10.19 o 
   8   3  32       22.62       18.51     10.32 o 
   9   3  32      150.51      190.57     28.44 o 
  10   3  32      204.04      190.91     30.74 o 
   0   4  32      212.21      222.11     26.74 o 
   1   4  32      149.84      136.95     15.67 o 
   2   4  32      120.40      150.17     16.46 o 
   3   4  32      177.73      197.25     17.99 o 
   4   4  32      255.31      297.62     21.63 o 
   5   4  32      231.54      242.93     19.82 o 
   6   4  32      311.81      395.92     29.49 o 
   7   4  32      301.28      309.65     30.91 o 
   8   4  32       19.75        3.70     11.45 o 
   9   4  32      470.07      524.32     38.29 o 
   1   5  32        0.04       -1.63      9.59 o 
   2   5  32       82.57       95.97     14.39 o 
   3   5  32      504.89      541.29     30.54 o 
   4   5  32       55.34       48.68     12.58 o 
   5   5  32      233.83      262.19     24.88 o 
   6   5  32        6.09       28.40     30.37 o 
   7   5  32        4.42       -4.50     12.82 o 
   8   5  32      313.78      352.68     29.29 o 
   9   5  32      125.92      117.09     40.17 o 
   0   6  32        5.24       20.02     14.96 o 
   1   6  32      600.33      538.73     28.72 o 
   2   6  32      446.75      435.91     26.36 o 
   3   6  32      753.16      682.68     31.47 o 
   4   6  32        3.56        1.21     10.20 o 
   5   6  32       41.23       35.39     31.26 o 
   6   6  32      210.16      282.31     26.92 o 
   7   6  32        9.16      -13.03     12.57 o 
   8   6  32      604.52      618.90     53.37 o 
   1   7  32      213.64      249.41     21.07 o 
   2   7  32      278.25      284.48     23.93 o 
   3   7  32      547.34      534.55     29.70 o 
   4   7  32     1372.31     1465.29     48.35 o 
   5   7  32       64.66       81.29     18.27 o 
   6   7  32      656.72      754.83     40.28 o 
   7   7  32      589.81      575.48     37.82 o 
   8   7  32       24.05       16.09     21.06 o 
   0   8  32      227.84      213.50     52.99 o 
   1   8  32        8.29        8.98     11.52 o 
   2   8  32      249.32      227.12     21.31 o 
   3   8  32        0.65      -11.19     11.73 o 
   4   8  32       29.91       40.05     16.39 o 
   5   8  32      451.60      467.82     49.43 o 
   6   8  32      466.87      543.81     36.88 o 
   7   8  32      435.98      477.25     45.29 o 
   1   9  32       90.06       63.30     16.21 o 
   2   9  32        7.07       -6.72     12.10 o 
   3   9  32      213.66      234.17     22.24 o 
   4   9  32        0.67        2.68     14.11 o 
   5   9  32      362.90      373.16     32.07 o 
   6   9  32       58.32       75.44     19.86 o 
   0  10  32      781.80      684.09    126.59 o 
   1  10  32      188.22      203.00     31.52 o 
   2  10  32        3.78      -17.60     11.85 o 
   3  10  32      115.43      103.81     20.23 o 
   4  10  32       51.52       48.27     18.60 o 
   1   1  33      157.37      165.44     19.53 o 
   2   1  33      229.70      205.29     18.11 o 
   3   1  33      239.47      258.42     19.63 o 
   4   1  33        6.63       12.39      9.27 o 
   5   1  33        0.53       -4.17      8.49 o 
   6   1  33      147.40      121.14     12.53 o 
   7   1  33       98.89       81.38     13.07 o 
   8   1  33       24.78       14.81     12.94 o 
   9   1  33        0.62       -6.30     11.42 o 
  10   1  33        1.64      -10.78     12.44 o 
   0   2  33     4008.59     3883.72    111.68 o 
   1   2  33      106.86      117.35     14.49 o 
   2   2  33      279.69      279.24     20.36 o 
   3   2  33      201.68      192.96     17.77 o 
   4   2  33      121.52      129.84     15.41 o 
   5   2  33      775.93      735.74     29.76 o 
   6   2  33        6.55        9.21      8.22 o 
   7   2  33       11.81        3.43      9.74 o 
   8   2  33      105.83       80.66     15.50 o 
   9   2  33       33.17       31.56     13.61 o 
   1   3  33       38.13       40.21     11.68 o 
   2   3  33      696.24      707.69     37.12 o 
   3   3  33        0.08      -11.70      8.48 o 
   4   3  33        0.00       -3.41      8.80 o 
   5   3  33       73.07       87.04     14.12 o 
   6   3  33      460.78      512.97     32.88 o 
   7   3  33       55.21       62.77     14.95 o 
   8   3  33      287.33      303.35     21.19 o 
   9   3  33       12.57       16.08     15.51 o 
   0   4  33     1112.47     1157.06     52.56 o 
   1   4  33       25.94       26.48     10.72 o 
   2   4  33      190.10      191.76     26.13 o 
   3   4  33      128.80      141.31     16.14 o 
   4   4  33       43.94       69.84     13.54 o 
   5   4  33      391.39      407.11     27.34 o 
   6   4  33      906.63      870.84     38.44 o 
   7   4  33        5.46       29.23     14.52 o 
   8   4  33      374.75      398.01     31.33 o 
   9   4  33      231.01      240.34     27.18 o 
   1   5  33        1.98       17.10     14.24 o 
   2   5  33      243.98      235.45     20.06 o 
   3   5  33      115.28       89.90     16.42 o 
   4   5  33       58.09       56.30     13.22 o 
   5   5  33      172.81      179.30     21.97 o 
   6   5  33       73.26       93.15     20.55 o 
   7   5  33      417.18      497.44     34.56 o 
   8   5  33        0.75        5.61     14.25 o 
   0   6  33      444.08      399.12     36.51 o 
   1   6  33      149.19      200.78     27.50 o 
   2   6  33       71.09       49.22     13.16 o 
   3   6  33        5.17        5.60     11.34 o 
   4   6  33      459.20      493.42     28.55 o 
   5   6  33       26.46       17.75     13.90 o 
   6   6  33        4.42        0.38     13.75 o 
   7   6  33       63.57       54.37     19.39 o 
   8   6  33       79.97       52.21     33.12 o 
   1   7  33       28.85       -9.63     10.10 o 
   2   7  33       77.81       83.82     15.79 o 
   3   7  33        6.20      -13.71     10.91 o 
   4   7  33      248.04      257.30     31.08 o 
   5   7  33       15.07       -0.13     13.61 o 
   6   7  33      146.83       96.92     19.53 o 
   7   7  33       11.64        5.66     14.63 o 
   0   8  33      121.18       81.90     22.57 o 
   1   8  33       34.63       24.68     13.70 o 
   2   8  33       15.53       23.57     12.38 o 
   3   8  33       31.53        4.53     12.02 o 
   4   8  33       49.50       35.49     16.53 o 
   5   8  33        1.87       -0.45     13.99 o 
   6   8  33      121.75      107.30     20.91 o 
   1   9  33        7.84       -2.44     12.65 o 
   2   9  33       80.14       41.64     15.30 o 
   3   9  33       26.56       15.58     15.76 o 
   4   9  33       74.00       52.75     18.07 o 
   5   9  33       67.86       70.36     19.83 o 
   0  10  33      176.01      241.49     55.02 o 
   1  10  33      102.01      133.32     34.59 o 
   2  10  33       82.11      100.60     18.52 o 
   0   0  34        0.19       -4.42     16.69 o 
   1   0  34     1226.07     1201.67     57.31 o 
   2   0  34      383.70      376.49     33.60 o 
   3   0  34       98.15       92.47     24.69 o 
   4   0  34       37.46       82.43     19.60 o 
   5   0  34      590.61      635.55     34.15 o 
   6   0  34       33.17       11.21     12.06 o 
   7   0  34       77.78       74.39     21.05 o 
   8   0  34        9.07       12.12     17.68 o 
   9   0  34      205.02      278.43     77.49 o 
   1   1  34      108.64      117.31     14.73 o 
   2   1  34       18.12       13.54      9.91 o 
   3   1  34      139.31      168.81     20.57 o 
   4   1  34      671.40      691.90     42.81 o 
   5   1  34        4.90       14.07     10.54 o 
   6   1  34      106.08       92.25     11.80 o 
   7   1  34       50.76       62.87     12.53 o 
   8   1  34      109.09      118.91     17.24 o 
   9   1  34        0.45      -15.04     11.55 o 
   0   2  34      154.69      207.43     25.81 o 
   1   2  34      616.23      652.72     29.70 o 
   2   2  34        2.31        6.05     10.09 o 
   3   2  34      437.47      399.34     41.53 o 
   4   2  34        4.43       -3.87      9.19 o 
   5   2  34        0.15        6.20     10.37 o 
   6   2  34      554.26      569.70     29.52 o 
   7   2  34        1.87        0.49     11.37 o 
   8   2  34      215.55      225.38     21.39 o 
   9   2  34       18.59        4.98     11.21 o 
   1   3  34        0.02       -2.56      9.03 o 
   2   3  34      179.97      180.00     17.89 o 
   3   3  34      137.29      122.71     15.86 o 
   4   3  34        0.05       -9.27      9.75 o 
   5   3  34      469.11      528.20     33.03 o 
   6   3  34      408.01      385.79     48.40 o 
   7   3  34       14.30       35.58     15.60 o 
   8   3  34       39.14       17.86     10.96 o 
   9   3  34       56.53       52.87     18.52 o 
   0   4  34      720.68      705.10     43.18 o 
   1   4  34      101.23      118.33     15.26 o 
   2   4  34      123.05      149.58     17.01 o 
   3   4  34       15.71       18.59     14.56 o 
   4   4  34      189.02      165.59     17.56 o 
   5   4  34       39.31       24.54     11.66 o 
   6   4  34        1.71       11.95     14.11 o 
   7   4  34      423.43      403.66     34.91 o 
   8   4  34      261.58      328.61     35.22 o 
   1   5  34       47.57       53.73     13.25 o 
   2   5  34      249.01      275.32     22.10 o 
   3   5  34       96.34      131.81     16.76 o 
   4   5  34      360.41      343.92     28.07 o 
   5   5  34      135.85      110.29     19.40 o 
   6   5  34       32.31       41.19     15.94 o 
   7   5  34       28.25       30.41     15.89 o 
   8   5  34      109.10      117.91     40.43 o 
   0   6  34       38.18       66.31     19.39 o 
   1   6  34       11.17       -6.67     10.30 o 
   2   6  34       25.06       -2.36     10.55 o 
   3   6  34       97.76       83.54     15.40 o 
   4   6  34       11.32        0.03     13.98 o 
   5   6  34       40.59       32.71     17.59 o 
   6   6  34        1.18       -3.01     13.26 o 
   7   6  34       16.35       25.44     15.47 o 
   1   7  34      157.53      129.99     18.10 o 
   2   7  34      283.61      274.92     22.96 o 
   3   7  34      409.58      397.42     27.78 o 
   4   7  34       45.87       34.45     15.88 o 
   5   7  34      184.55      180.41     34.25 o 
   6   7  34       11.77       23.49     15.82 o 
   0   8  34       42.61       27.47     19.53 o 
   1   8  34      111.90       79.04     16.26 o 
   2   8  34       76.99       55.59     14.84 o 
   3   8  34       49.39       38.87     14.39 o 
   4   8  34      270.71      225.06     26.01 o 
   5   8  34        0.21       -7.88     15.79 o 
   1   9  34        1.20        2.93     12.67 o 
   2   9  34        7.95      -12.27     12.61 o 
   3   9  34      602.74      631.44     46.72 o 
   4   9  34       45.40       30.82     17.21 o 
   1   1  35       89.10      103.46     14.84 o 
   2   1  35      417.23      441.03     26.10 o 
   3   1  35       16.48       10.31     10.10 o 
   4   1  35        0.34       11.03     10.33 o 
   5   1  35       89.12      121.22     15.92 o 
   6   1  35      125.43      142.33     14.01 o 
   7   1  35        0.12      -15.41      8.88 o 
   8   1  35        1.58       -3.51     12.02 o 
   9   1  35       39.13       40.35     14.52 o 
   0   2  35        7.42       30.01     14.99 o 
   1   2  35       32.94       42.71     12.53 o 
   2   2  35      230.06      237.45     19.97 o 
   3   2  35       19.04       30.24     11.43 o 
   4   2  35       96.21      122.69     19.27 o 
   5   2  35        5.94       -3.44      9.99 o 
   6   2  35       51.43       35.90     12.64 o 
   7   2  35       20.20       17.87     12.05 o 
   8   2  35      460.37      511.41     31.08 o 
   1   3  35      113.38      115.58     15.65 o 
   2   3  35       71.69       62.91     12.95 o 
   3   3  35        0.87       13.38     10.55 o 
   4   3  35       28.48       24.31     16.93 o 
   5   3  35      146.28      120.10     19.20 o 
   6   3  35       93.23       94.38     18.27 o 
   7   3  35       15.24       -1.99     14.15 o 
   8   3  35       35.00       46.93     21.67 o 
   0   4  35     1239.94     1364.40     59.43 o 
   1   4  35      715.54      719.40     32.98 o 
   2   4  35      121.13      158.70     17.56 o 
   3   4  35      339.99      318.98     23.68 o 
   4   4  35        4.24       -8.97     13.94 o 
   5   4  35       39.97       62.35     13.90 o 
   6   4  35      172.38      181.30     23.02 o 
   7   4  35       15.55       11.86     14.74 o 
   8   4  35       77.74       81.73     20.29 o 
   1   5  35       19.56       23.03     11.87 o 
   2   5  35       27.40       48.43     13.09 o 
   3   5  35      277.80      324.59     27.53 o 
   4   5  35      265.95      277.13     22.48 o 
   5   5  35       36.63       56.18     16.65 o 
   6   5  35      520.83      592.46     37.74 o 
   7   5  35        0.03        0.51     14.18 o 
   0   6  35       15.86       -5.24     19.12 o 
   1   6  35        5.95       -0.95     10.49 o 
   2   6  35       85.74       66.21     22.00 o 
   3   6  35        3.17        8.24     17.57 o 
   4   6  35       16.04        4.98     11.87 o 
   5   6  35      102.73      118.31     20.76 o 
   6   6  35        0.31      -16.79     12.45 o 
   1   7  35       39.23       30.00     13.33 o 
   2   7  35     1011.32     1069.66     39.15 o 
   3   7  35        0.36        8.85     12.68 o 
   4   7  35      919.92      854.71     42.12 o 
   5   7  35        1.12        6.28     15.01 o 
   6   7  35       53.86       29.27     17.03 o 
   0   8  35        8.44       -5.98     17.09 o 
   1   8  35      112.58      144.39     19.20 o 
   2   8  35       69.86       61.21     15.81 o 
   3   8  35      280.22      286.32     24.71 o 
   4   8  35        6.49       -6.64     16.52 o 
   1   9  35        8.82       -5.93     12.21 o 
   2   9  35        0.07      -14.20     14.04 o 
   0   0  36      142.60       81.75     27.64 o 
   1   0  36       54.22       43.28     33.97 o 
   2   0  36       26.31       18.39     15.18 o 
   3   0  36        0.23       -0.77     14.32 o 
   4   0  36     1379.55     1479.83     62.35 o 
   5   0  36      308.15      373.78     35.60 o 
   6   0  36      130.49      145.79     20.25 o 
   7   0  36      543.13      601.22     46.28 o 
   8   0  36       15.46       16.16     17.87 o 
   1   1  36       65.07       63.22     13.27 o 
   2   1  36      119.71      105.79     15.03 o 
   3   1  36      100.51       67.63     14.17 o 
   4   1  36      338.32      346.43     30.76 o 
   5   1  36      117.99      147.30     17.43 o 
   6   1  36      655.39      668.92     33.10 o 
   7   1  36       24.05       29.01     11.35 o 
   8   1  36      133.43      156.98     19.83 o 
   0   2  36       64.14       68.18     18.82 o 
   1   2  36      200.19      196.27     19.09 o 
   2   2  36       84.20      103.97     15.42 o 
   3   2  36      293.02      272.75     21.89 o 
   4   2  36       57.17       52.19     13.35 o 
   5   2  36       85.52       89.67     15.38 o 
   6   2  36        6.94       -4.76     12.68 o 
   7   2  36       51.76       44.95     16.92 o 
   8   2  36      173.50      194.42     25.47 o 
   1   3  36       62.25       65.44     13.92 o 
   2   3  36       17.39        7.50     10.41 o 
   3   3  36        0.22       11.53     11.06 o 
   4   3  36      170.85      183.49     19.11 o 
   5   3  36       68.46       54.59     16.77 o 
   6   3  36      889.21      892.54     40.29 o 
   7   3  36      239.07      281.17     27.59 o 
   0   4  36       21.26       43.06     24.05 o 
   1   4  36      157.05      151.03     17.49 o 
   2   4  36       42.86       28.19     12.37 o 
   3   4  36       62.90       70.57     17.47 o 
   4   4  36        3.47       10.21     11.64 o 
   5   4  36       91.08      108.95     16.73 o 
   6   4  36       41.17       53.18     17.06 o 
   7   4  36       35.99        2.28     15.09 o 
   1   5  36       76.42       47.62     14.21 o 
   2   5  36      252.29      248.86     22.21 o 
   3   5  36       72.34       60.87     14.12 o 
   4   5  36      284.96      321.02     24.37 o 
   5   5  36       82.32       83.64     19.36 o 
   6   5  36      130.19      172.75     31.10 o 
   0   6  36        5.18       -5.79     15.10 o 
   1   6  36       49.96       29.64     13.82 o 
   2   6  36      158.36      166.11     22.94 o 
   3   6  36      387.54      439.09     28.32 o 
   4   6  36       49.43       53.11     19.36 o 
   5   6  36        0.69      -15.89     13.50 o 
   6   6  36      443.89      468.78     35.67 o 
   1   7  36       13.57      -11.41     11.69 o 
   2   7  36       10.53       28.87     13.51 o 
   3   7  36       83.03       84.67     18.96 o 
   4   7  36       21.24       30.89     15.82 o 
   5   7  36        2.35        5.82     20.97 o 
   0   8  36       73.00       91.88     35.68 o 
   1   8  36       40.82       54.94     15.35 o 
   2   8  36      308.34      276.54     24.68 o 
   3   8  36      232.92      210.52     23.05 o 
   1   1  37        5.78       18.33     11.13 o 
   2   1  37      160.96      155.61     17.59 o 
   3   1  37      421.97      444.76     61.20 o 
   4   1  37      452.64      493.55     28.63 o 
   5   1  37       66.32       40.59     13.65 o 
   6   1  37       71.14       87.22     15.72 o 
   7   1  37        0.51        0.26     11.92 o 
   0   2  37      193.74      195.14     27.02 o 
   1   2  37      139.68      157.81     20.44 o 
   2   2  37      172.27      147.61     17.35 o 
   3   2  37      104.12      110.50     15.99 o 
   4   2  37      934.18      992.45     36.22 o 
   5   2  37      749.92      787.89     34.33 o 
   6   2  37       12.74       13.20     15.05 o 
   7   2  37       97.81      120.32     20.67 o 
   1   3  37       29.75       24.81     18.43 o 
   2   3  37       17.80       18.66     11.84 o 
   3   3  37      863.06      860.49     47.57 o 
   4   3  37       55.64       38.96     13.92 o 
   5   3  37      242.34      224.93     27.12 o 
   6   3  37      167.54      205.69     24.97 o 
   7   3  37       27.65       65.30     18.55 o 
   0   4  37       31.95       22.53     17.10 o 
   1   4  37      357.20      300.60     23.44 o 
   2   4  37      221.94      240.19     23.03 o 
   3   4  37      159.45      172.75     31.32 o 
   4   4  37       27.73       43.48     14.15 o 
   5   4  37      127.93      148.96     22.11 o 
   6   4  37      333.39      417.33     32.81 o 
   1   5  37       13.46       -1.79     11.42 o 
   2   5  37      205.81      242.89     22.03 o 
   3   5  37        0.26        3.19     12.06 o 
   4   5  37      897.58     1034.20     39.50 o 
   5   5  37       11.32       12.47     17.73 o 
   6   5  37      751.08      830.64     44.04 o 
   0   6  37       54.67       72.59     22.87 o 
   1   6  37       17.86        1.43     12.13 o 
   2   6  37       60.19       48.15     15.14 o 
   3   6  37       22.83       28.69     14.30 o 
   4   6  37       14.24       -2.57     18.40 o 
   5   6  37        1.25      -16.55     13.51 o 
   1   7  37       42.99       44.71     14.66 o 
   2   7  37       14.00       11.72     13.00 o 
   3   7  37       37.04       23.50     14.29 o 
   0   8  37       14.41        9.73     19.16 o 
   1   8  37       10.60       -9.91     14.14 o 
   0   0  38        0.01       -5.89     20.21 o 
   1   0  38      737.38      812.23     46.12 o 
   2   0  38      105.10       77.56     20.87 o 
   3   0  38       26.85        0.26     15.83 o 
   4   0  38        5.40        4.36     16.68 o 
   5   0  38     1036.45     1209.01    133.55 o 
   6   0  38      179.20      147.62     26.97 o 
   7   0  38      477.33      536.87     67.45 o 
   1   1  38      418.59      417.83     26.68 o 
   2   1  38      123.04      161.68     21.09 o 
   3   1  38       16.02       38.10     12.97 o 
   4   1  38        3.45       21.90     18.90 o 
   5   1  38      476.40      485.26     29.56 o 
   6   1  38        0.02        2.54     11.54 o 
   7   1  38      250.88      294.96     68.17 o 
   0   2  38       82.43       58.42     19.19 o 
   1   2  38       45.29       37.85     12.39 o 
   2   2  38      325.21      413.99     26.92 o 
   3   2  38      323.84      341.34     24.50 o 
   4   2  38       78.79      102.35     16.64 o 
   5   2  38        3.81       16.97     12.97 o 
   6   2  38       27.32        9.86     15.49 o 
   1   3  38      149.50      135.10     17.48 o 
   2   3  38      323.46      329.47     24.92 o 
   3   3  38      247.18      256.59     22.01 o 
   4   3  38       67.09       55.60     14.73 o 
   5   3  38      522.63      506.84     30.26 o 
   6   3  38      105.91       84.42     19.86 o 
   0   4  38       52.55       65.58     20.34 o 
   1   4  38        4.36       20.31     12.44 o 
   2   4  38      100.78       94.02     16.15 o 
   3   4  38      115.82      115.45     17.54 o 
   4   4  38      132.31      106.72     16.88 o 
   5   4  38     1370.45     1514.76     61.91 o 
   1   5  38       12.36        7.90     11.89 o 
   2   5  38      120.78      142.89     18.82 o 
   3   5  38       24.11       21.38     13.28 o 
   4   5  38       36.76       37.86     14.45 o 
   5   5  38      149.90      166.85     23.86 o 
   0   6  38      101.59       82.79     22.44 o 
   1   6  38        8.68       -2.94     13.37 o 
   2   6  38       78.14       45.27     20.51 o 
   3   6  38        2.12      -18.69     11.69 o 
   4   6  38       87.10       97.22     20.56 o 
   1   7  38      330.30      370.40     27.81 o 
   2   7  38       54.79       12.27     13.58 o 
   1   1  39      161.70      136.28     17.38 o 
   2   1  39        2.10       15.98     12.02 o 
   3   1  39        6.09        8.95     14.11 o 
   4   1  39        8.85        8.58     12.23 o 
   5   1  39        3.38       14.02     12.67 o 
   6   1  39       21.23       28.04     16.11 o 
   0   2  39      521.57      547.30     45.35 o 
   1   2  39      239.23      204.66     36.00 o 
   2   2  39       32.56       45.29     17.69 o 
   3   2  39       19.41       25.64     13.04 o 
   4   2  39      166.80      129.43     18.18 o 
   5   2  39      621.77      750.02     35.56 o 
   1   3  39       16.67        5.42     11.58 o 
   2   3  39      135.22      172.94     19.45 o 
   3   3  39      202.55      197.82     20.78 o 
   4   3  39        7.64       28.51     13.56 o 
   5   3  39      143.62      161.81     20.18 o 
   0   4  39       32.77       23.11     18.33 o 
   1   4  39      289.96      271.55     36.54 o 
   2   4  39       16.75       20.21     12.28 o 
   3   4  39       67.77       81.86     16.35 o 
   4   4  39      184.18      193.21     21.35 o 
   1   5  39       10.36      -24.66     13.02 o 
   2   5  39        4.45      -21.39     10.69 o 
   3   5  39      525.40      520.21     31.55 o 
   4   5  39        1.16       -0.09     12.43 o 
   0   6  39      201.71      147.90     28.49 o 
   1   6  39      102.06       98.88     23.40 o 
   2   6  39        1.16        2.07     12.73 o 
   0   0  40     1032.23      969.97     73.45 o 
   1   0  40       46.11       43.38     21.56 o 
   2   0  40      331.60      274.11     56.34 o 
   3   0  40       10.99       24.79     18.03 o 
   4   0  40      580.93      588.69     46.94 o 
   5   0  40      146.03      179.76     28.28 o 
   1   1  40        5.73       -8.68     11.10 o 
   2   1  40       20.46       41.77     13.37 o 
   3   1  40      106.45      128.88     18.12 o 
   4   1  40       96.28      114.35     17.47 o 
   5   1  40      264.43      268.67     24.18 o 
   0   2  40       45.74       78.28     22.13 o 
   1   2  40        0.05       16.79     12.46 o 
   2   2  40        0.49       -6.47     10.91 o 
   3   2  40        1.24       -1.02     11.70 o 
   4   2  40       86.25      117.78     17.91 o 
   1   3  40       67.31       79.84     16.05 o 
   2   3  40        8.22       17.09     12.43 o 
   3   3  40      397.82      402.85     28.01 o 
   4   3  40      101.13       93.23     16.96 o 
   0   4  40       59.44       44.83     20.51 o 
   1   4  40       39.83       35.38     14.03 o 
   2   4  40      302.43      333.79     26.16 o 
   3   4  40       36.16       28.76     14.36 o 
   1   5  40       90.68       94.83     16.92 o 
   2   5  40      115.30      107.58     22.13 o 
   1   1  41       17.02        8.97     13.23 o 
   2   1  41       98.28       85.98     16.21 o 
   3   1  41        0.24       -8.49     11.61 o 
   0   2  41      608.60      649.11     49.72 o 
   1   2  41       61.13       44.37     14.19 o 
   2   2  41      110.79      131.99     18.41 o 
   3   2  41      120.15      153.74     19.49 o 
   1   3  41       20.99       18.82     12.94 o 
   2   3  41       10.03        0.43     11.84 o 
   0   4  41      110.28      104.51     25.42 o 
   1   4  41       90.35       86.82     17.15 o 
   0   0  42        1.32       -3.46     22.93 o 
   1   0  42       40.79       25.43     18.34 o 
   2   0  42      124.02      122.68     26.10 o 
   1   1  42        0.01       -2.54     11.14 o 
   0   2  42       93.72      137.63     26.41 o 
                                                 
